# Supplementary material for: Genome-wide characteristics and potential functions of circular RNAs from the embryo muscle development in Chengkou mountain chicken
Source: Front Vet Sci. 2024 May 30;11:1375042. doi: 10.3389/fvets.2024.1375042 (PMC11171140; doi:10.3389/fvets.2024.1375042)
Supplement: Supplementary file 1 [file Data_Sheet_1.ZIP]

Archive with 13 entries (10 files):
- Supplement 3/
- Supplement 3/down/
- Supplement 3/down/profile0.png
- Supplement 3/down/profile0.xls
- Supplement 3/down/profile2.png
- Supplement 3/down/profile2.xls
- Supplement 3/down/profile7.png
- Supplement 3/down/profile7.xls
- Supplement 3/up/
- Supplement 3/up/profile17.png
- Supplement 3/up/profile17.xls
- Supplement 3/up/profile19.png
- Supplement 3/up/profile19.xls
