# Supplementary material for: Genome-wide characteristics and potential functions of circular RNAs from the embryo muscle development in Chengkou mountain chicken
Source: Front Vet Sci. 2024 May 30;11:1375042. doi: 10.3389/fvets.2024.1375042 (PMC11171140; doi:10.3389/fvets.2024.1375042)
Supplement: Supplementary file 1 [file Data_Sheet_1.ZIP › Supplement 3/down/profile0.xls]

id	E12_rpm	E16_rpm	E19_rpm	E21_rpm
novel_circ_001276	1464.567922	609.205761	286.3063385	176.6285578
novel_circ_002362	879.5461837	165.8674055	45.7101065	26.3275676
novel_circ_002733	3313.185297	1568.553151	1556.910196	917.5033554
novel_circ_003232	884.213463	348.2311343	119.1426902	141.2775154
novel_circ_003291	553.5726485	169.4139755	212.2283786	82.19592858
novel_circ_003358	564.1573473	131.3868562	106.9430553	8.775855865
novel_circ_003760	770.336414	300.6799035	205.5819636	162.1964708
novel_circ_004072	1245.913889	458.0178679	395.927225	165.041113
novel_circ_004179	5154.454974	2287.644089	837.1975771	370.0659704
novel_circ_004448	468.5226634	95.03313484	17.54755387	17.55171173
novel_circ_004757	1723.94225	752.9152445	320.4699298	119.863322
novel_circ_005021	1034.917521	449.483667	315.0411715	121.1618336
novel_circ_005391	485.6437914	166.9830041	251.2920701	72.77081691
novel_circ_005431	494.2043555	155.780735	98.63890827	59.73084258
novel_circ_005659	320.0349975	60.5525856	35.09510774	8.775855865
novel_circ_008240	932.7836813	275.9653222	74.44493944	21.41419333
novel_circ_009142	387.9638546	86.69870829	35.09510774	17.55171173
novel_circ_009927	1935.520354	640.9862378	347.2531472	137.4150338
novel_circ_000309	283.9397462	109.7819739	63.54380052	33.80491185
novel_circ_001383	449.3562824	193.1291268	135.3917481	26.3275676
novel_circ_001430	2238.220848	1830.867507	1083.427868	800.5450925
novel_circ_001575	889.7836399	454.5874664	210.8490433	30.19004919
novel_circ_001620	775.9277092	430.4579288	299.8853086	102.3116103
novel_circ_002413	418.6600685	173.5183448	81.0913544	59.48322365
novel_circ_002528	1046.447354	534.8765219	250.2797143	38.31664925
novel_circ_002810	491.5823291	144.578466	111.5647587	33.80491185
novel_circ_003124	563.7728317	180.4953163	73.14644351	81.54667278
novel_circ_003171	925.8788912	787.516722	194.8861255	35.10342346
novel_circ_003545	845.880701	381.0851275	265.8025566	167.605083
novel_circ_003767	871.1778775	487.3946178	303.5677523	232.2492998
novel_circ_004263	260.1272042	103.4416477	28.44869278	8.775855865
novel_circ_004395	1059.290682	786.2013492	264.2179206	51.35662358
novel_circ_005116	1379.170695	666.5277194	122.4658976	60.78173525
novel_circ_005345	2119.521535	1417.007233	860.3714469	604.5712044
novel_circ_006066	256.2128012	60.86852841	17.54755387	16.90245593
novel_circ_006098	354.8378722	135.0543545	58.92209712	51.35662358
novel_circ_006404	3632.835779	3085.52666	1660.743088	1214.055652
novel_circ_007964	1758.958501	1004.403082	654.8703226	398.7098891
novel_circ_008168	246.1676027	98.02190557	14.22434639	8.775855865
novel_circ_008456	387.9638546	279.4378059	58.92209712	8.775855865
novel_circ_008758	946.5299067	638.1924817	135.3917481	64.64421685
novel_circ_008820	542.3900582	368.0837727	113.7947711	25.67831179
novel_circ_008964	447.1187716	248.1878838	104.6322036	102.0639914
novel_circ_009218	390.9331234	230.1615757	109.253907	68.25907951
novel_circ_009718	620.5563715	291.7876777	191.3576172	87.75855865
novel_circ_000786	190.1742123	63.42042809	15.23670217	8.775855865
novel_circ_000934	215.4713888	112.5288882	45.7101065	8.775855865
novel_circ_001131	225.5165873	83.70993756	60.94680867	21.41419333
novel_circ_001143	634.8843337	239.3697443	308.5564351	145.2940149
novel_circ_001646	581.1073358	294.4557459	223.8557331	68.25907951
novel_circ_002067	1710.601659	1086.002751	981.3335477	544.2845761
novel_circ_002138	1812.17488	1827.437106	1274.34541	786.2671543
novel_circ_002404	240.229065	89.68747902	85.42691765	17.55171173
novel_circ_002444	566.6082341	270.3037236	222.8433773	129.2884337
novel_circ_002661	186.2598094	112.5288882	32.78425604	8.775855865
novel_circ_002716	11299.09618	8720.133264	6809.695764	4392.434074
novel_circ_002828	1421.070617	1334.580664	702.7373454	375.8762194
novel_circ_003270	955.0904707	945.5334139	505.5481115	330.9460474
novel_circ_003648	1382.524479	1023.066036	633.5594857	562.5460914
novel_circ_004106	157.0482299	57.75882945	15.23670217	8.775855865
novel_circ_004593	2269.493835	1415.85963	1171.524874	903.7205243
novel_circ_004919	393.1706342	172.4027462	100.6636198	17.55171173
novel_circ_004924	2877.190724	2055.781871	1441.473179	1284.3561
novel_circ_005176	345.7378078	129.7086987	87.3707899	42.82838665
novel_circ_005472	435.396681	296.328918	186.7359138	77.93181012
novel_circ_005666	1051.616861	226.9309485	118.1303344	80.89741697
novel_circ_005927	1028.226107	862.0137312	437.1400897	158.6752092
novel_circ_006383	297.8993476	106.9882178	75.17115506	38.31664925
novel_circ_006566	337.9090019	153.1079071	91.99249331	33.80491185
novel_circ_006904	455.7004539	332.0459941	162.1827088	103.362503
novel_circ_007140	372.5196188	165.3096062	147.3052428	94.18501024
novel_circ_007145	396.3321608	227.4146614	152.939302	64.64421685
novel_circ_007353	5419.671246	3883.710337	2794.216626	1455.542992
novel_circ_007392	578.1380669	312.6818283	317.7920986	155.8636202
novel_circ_007665	468.7149212	232.0299881	182.6864907	99.74764031
novel_circ_007787	289.3387836	157.0961079	89.39550146	47.74176092
novel_circ_007794	4274.054357	2950.219813	2467.188864	1559.741822
novel_circ_007981	491.0428288	234.8978306	181.4688341	77.93181012
novel_circ_008256	1141.35028	662.5911202	573.0604958	447.8437626
novel_circ_008475	268.4955104	60.5525856	77.48200677	21.41419333
novel_circ_008604	478.0283615	397.5814508	197.6370527	86.70766598
novel_circ_008656	282.262854	86.57778006	107.2291955	17.55171173
novel_circ_008737	249.3291294	131.265928	35.09510774	21.41419333
novel_circ_008799	435.396681	243.6738879	138.4288154	81.14503591
novel_circ_008845	603.6486195	311.3196136	221.4640421	47.74176092
novel_circ_009069	349.4388348	268.0677667	187.3890334	73.42007272
novel_circ_009122	501.8409036	466.5893912	293.2388936	153.9158528
novel_circ_009658	1086.841524	825.5343219	563.6631537	444.7515015
novel_circ_001884	115.3616835	134.9334263	42.67303917	17.55171173
