# Supplementary material for: Genome-wide characteristics and potential functions of circular RNAs from the embryo muscle development in Chengkou mountain chicken
Source: Front Vet Sci. 2024 May 30;11:1375042. doi: 10.3389/fvets.2024.1375042 (PMC11171140; doi:10.3389/fvets.2024.1375042)
Supplement: Supplementary file 1 [file Data_Sheet_1.ZIP › Supplement 3/down/profile2.xls]

id	E12_rpm	E16_rpm	E19_rpm	E21_rpm
novel_circ_000502	180.860772	31.49177852	50.33180991	16.90245593
novel_circ_000577	287.8541492	51.66035976	47.00860243	85.40915437
novel_circ_000582	499.4111351	152.9128925	213.4460352	181.1402952
novel_circ_001259	370.0898502	89.3715362	49.31945413	47.09250512
novel_circ_001270	857.9500342	204.7682669	218.5078141	120.9142147
novel_circ_001766	469.4466793	89.80840726	212.2283786	137.0133969
novel_circ_001772	158.5328643	0	0	0
novel_circ_001778	291.7685522	49.10846008	64.5561563	89.92089177
novel_circ_001941	166.9011706	0	0	0
novel_circ_002056	333.9945989	89.25060797	132.4355201	78.33344698
novel_circ_002688	368.0657155	83.58900933	107.2291955	111.736722
novel_circ_003077	436.3418151	89.3715362	103.905988	68.50669845
novel_circ_003655	947.24551	184.5996856	104.6322036	145.5416338
novel_circ_004677	428.5130092	89.25060797	105.9306995	81.54667278
novel_circ_004966	300.3291162	11.6391401	14.22434639	43.87927933
novel_circ_005167	416.4225577	89.25060797	72.13408773	107.2249846
novel_circ_005353	619.4189796	157.3379644	258.0629466	145.2940149
novel_circ_005545	435.396681	37.46931998	59.9344529	17.55171173
novel_circ_005948	1729.76804	491.2571306	452.8246106	363.6395188
novel_circ_006022	457.7245886	81.03710965	30.47340434	33.80491185
novel_circ_006447	1148.062812	377.6078842	265.5164165	389.7800153
novel_circ_006530	580.1622017	95.03313484	49.31945413	42.82838665
novel_circ_007236	786.725784	269.1833653	212.1475392	270.9675859
novel_circ_007390	297.7070899	54.77005872	80.80521425	81.14503591
novel_circ_007452	246.3598605	34.60147748	15.23670217	26.3275676
novel_circ_007503	403.2158327	81.03710965	85.42691765	108.1218593
novel_circ_008102	2566.50644	1234.123027	1434.452042	1084.888183
novel_circ_008109	543.1218163	93.79660804	166.1512926	116.2484594
novel_circ_008145	507.9716991	121.7370568	79.79285847	98.69674764
novel_circ_008587	179.3761376	0	0	0
novel_circ_009358	393.3417737	11.6391401	15.23670217	25.67831179
novel_circ_009869	13254.35969	5218.877917	5315.726276	4548.875023
novel_circ_000268	1018.180909	554.5566305	438.6002642	417.4996955
novel_circ_000670	1693.154406	550.6893579	389.2808101	436.6579547
novel_circ_001129	503.325538	192.8131839	150.6284503	226.6866697
novel_circ_009492	276.8638166	60.31072913	32.78425604	55.21910518
novel_circ_000450	329.5406957	81.03710965	104.9183438	42.82838665
novel_circ_002365	648.8439351	243.3579451	345.2284357	214.6975881
novel_circ_002579	307.7522883	115.3226443	141.0258073	72.77081691
novel_circ_004739	163.9319017	20.28950947	30.47340434	8.775855865
