# Supplementary material for: Genome-wide characteristics and potential functions of circular RNAs from the embryo muscle development in Chengkou mountain chicken
Source: Front Vet Sci. 2024 May 30;11:1375042. doi: 10.3389/fvets.2024.1375042 (PMC11171140; doi:10.3389/fvets.2024.1375042)
Supplement: Supplementary file 1 [file Data_Sheet_1.ZIP › Supplement 3/down/profile7.xls]

id	E12_rpm	E16_rpm	E19_rpm	E21_rpm
novel_circ_000562	29.21157947	596.8754866	0	0
novel_circ_001167	212.50212	17.30073874	0	0
novel_circ_003160	471.1446897	1183.299087	107.9554111	89.67327284
novel_circ_003306	431.482278	8.650369371	0	0
novel_circ_005743	189.2290782	8.650369371	0	0
novel_circ_007280	227.0012217	11.6391401	0	0
novel_circ_007680	227.9463558	11.6391401	0	0
novel_circ_008968	183.2905405	8.650369371	0	0
novel_circ_000071	720.4738191	555.7190709	256.84529	207.6218807
novel_circ_000810	2430.43535	3608.196723	898.9950629	567.4594657
novel_circ_001255	365.6359469	219.0802349	77.48200677	78.33344698
novel_circ_001521	465.5533946	319.3380973	86.35843412	142.1743901
novel_circ_002427	650.3285695	400.1333505	138.7149556	141.5251343
novel_circ_002514	1280.737882	1252.707135	589.6687899	708.6433801
novel_circ_002680	363.2061784	682.6340135	31.77190026	8.775855865
novel_circ_002950	249.1368716	189.703485	0	0
novel_circ_002990	160.0174988	42.57311933	0	0
novel_circ_003150	374.0042532	252.1292427	44.69775073	26.3275676
novel_circ_003255	180.860772	45.6828183	0	0
novel_circ_003483	932.9759391	652.3835215	215.4707467	181.9435689
novel_circ_003627	282.262854	298.732645	30.47340434	85.65677331
novel_circ_003673	317.0657287	217.2118224	64.5561563	47.74176092
novel_circ_003790	481.9427645	175.8752299	30.47340434	33.80491185
novel_circ_004428	882.16821	448.3680685	63.25766038	55.21910518
novel_circ_004665	246.3598605	166.109262	31.77190026	56.51761679
novel_circ_004708	208.587717	49.22938831	0	0
novel_circ_004848	1585.868144	1330.796997	730.5406619	719.5815691
novel_circ_004903	445.6341372	255.55488450000001	64.5561563	99.09838451
novel_circ_005939	1557.04108	1206.540603	460.6886822	392.6246574
novel_circ_006233	333.9945989	289.1616917	47.00860243	73.42007272
novel_circ_006411	473.1688245	433.5030609	103.905988	218.1584328
novel_circ_006860	647.3593007	546.952533	107.9554111	86.46004705
novel_circ_007213	246.1676027	63.29949986	0	0
novel_circ_007925	1162.94643	732.8628318	347.9793628	351.369765
novel_circ_008255	318.5503631	117.0748882	17.54755387	35.10342346
novel_circ_009080	366.367705	272.8556233	72.13408773	42.82838665
novel_circ_009243	244.6829683	58.1957005	0	0
novel_circ_009457	246.3598605	158.3326347	15.23670217	17.55171173
novel_circ_009620	300.1368584	191.6975854	50.33180991	65.29347265
novel_circ_000716	796.5787246	695.6353683	272.5220676	311.6005862
novel_circ_003541	200.027153	63.42042809	0	0
novel_circ_004164	198.5425186	28.93987884	0	0
novel_circ_004400	393.9023923	447.8102692	159.5048776	85.16153544
novel_circ_005542	582.2658459	1474.524764	50.33180991	25.67831179
novel_circ_005785	708.7306102	739.8866452	205.0096833	192.8817579
novel_circ_007575	463.123626	331.2979399	145.2805312	124.7766963
novel_circ_000836	292.5003102	374.7448014	63.25766038	93.53575444
novel_circ_001567	223.8396951	261.3374114	50.33180991	94.58664711
novel_circ_003229	184.0222986	173.5183448	0	0
novel_circ_003456	29.21157947	140.9109677	0	0
novel_circ_004304	29.21157947	140.9109677	0	0
novel_circ_004690	280.0253433	309.7623842	62.2453046	89.67327284
novel_circ_004748	140.8511177	117.6326875	0	0
novel_circ_004932	27.72694505	120.8633147	0	0
novel_circ_005327	240.229065	463.3635237	77.48200677	121.8110894
novel_circ_006051	385.534086	530.7157913	169.4745001	146.5925265
novel_circ_006510	213.9867544	254.2395116	49.31945413	74.06932852
novel_circ_006580	275.57144	324.6369112	83.11606595	111.3350851
novel_circ_007246	29.21157947	100.452877	0	0
novel_circ_007511	117.0385757	264.8371395	17.54755387	17.55171173
novel_circ_007824	44.6558153	137.922197	0	0
novel_circ_008889	134.7203223	112.5288882	0	0
novel_circ_001988	357.2676407	376.297271	186.7359138	115.3515846
novel_circ_002977	169.3309391	220.7583925	49.31945413	38.96590506
novel_circ_003227	223.8396951	224.8627618	45.99624665	35.10342346
novel_circ_005514	29.21157947	111.5342178	0	0
novel_circ_008873	940.4202295	981.3150569	439.5317807	339.4742844
