# Supplementary material for: Genome-wide characteristics and potential functions of circular RNAs from the embryo muscle development in Chengkou mountain chicken
Source: Front Vet Sci. 2024 May 30;11:1375042. doi: 10.3389/fvets.2024.1375042 (PMC11171140; doi:10.3389/fvets.2024.1375042)
Supplement: Supplementary file 1 [file Data_Sheet_1.ZIP › Supplement 3/up/profile17.xls]

id	E12_rpm	E16_rpm	E19_rpm	E21_rpm
novel_circ_000035	0	237.2547157	567.8370383	135.8689032
novel_circ_000075	103.0789742	805.6912029	1742.07696	2239.774599
novel_circ_000130	0	202.4582237	17.54755387	209.6301959
novel_circ_000226	50.0548527	362.6640305	677.2448807	926.2792113
novel_circ_000274	0	388.1041812	197.9231929	265.2509379
novel_circ_000299	44.6558153	479.2504461	294.977465	280.3926976
novel_circ_000375	79.26643217	326.9469545	253.6029218	221.9273134
novel_circ_000434	0	143.8997385	122.4658976	76.38567957
novel_circ_000456	0	505.8898012	278.9337079	177.8004151
novel_circ_000496	73.86739477	512.9040951	449.6553384	265.2509379
novel_circ_000564	0	152.9128925	144.3490148	231.7540619
novel_circ_000742	0	206.8832955	254.3291374	338.208826
novel_circ_000765	0	466.8360074	129.0314733	60.13247945
novel_circ_000830	44.6558153	441.9068141	355.5650375	475.0351517
novel_circ_000953	0	219.0849946	687.5737393	185.8060505
novel_circ_001040	0	143.0259963	15.23670217	21.41419333
novel_circ_001141	0	183.6050153	49.31945413	17.55171173
novel_circ_001144	27.72694505	227.2937332	792.7859665	436.9661214
novel_circ_001182	4172.46498	8898.464279	7645.888729	11268.82588
novel_circ_001441	0	184.404671	35.09510774	34.45416766
novel_circ_001552	0	188.2671839	577.2421238	140.6282596
novel_circ_001622	0	375.9297266	245.9441511	479.3596871
novel_circ_001786	0	164.4311044	28.44869278	17.55171173
novel_circ_002031	29.21157947	251.0088845	122.1797575	138.3119085
novel_circ_002614	0	251.6407701	175.7539356	118.9664473
novel_circ_002618	461.8312494	4260.782906	2188.247413	2269.441785
novel_circ_002948	22.32790765	354.6503065	966.002019	541.4068808
novel_circ_003176	0	158.3326347	48.02095821	56.51761679
novel_circ_003225	0	151.2394947	308.5564351	193.7786326
novel_circ_003548	0	172.0868034	147.5913829	72.77081691
novel_circ_003599	937.4298424	1948.833863	1340.148697	1367.107683
novel_circ_003731	0	170.9712049	118.1303344	47.74176092
novel_circ_003827	108.4780116	368.3256292	358.1620294	300.3543614
novel_circ_003860	0	263.7683828	100.6636198	104.2593777
novel_circ_003996	0	175.828388	230.7882882	196.4966205
novel_circ_004079	0	166.9830041	113.5894703	25.67831179
novel_circ_004202	27.72694505	237.1337875	449.0535843	706.6683798
novel_circ_004208	0	182.610345	120.8812616	81.79429171
novel_circ_004266	0	208.0036538	133.4478759	70.20684692
novel_circ_004321	0	323.2794562	318.3643789	154.5651086
novel_circ_004339	96.19530243	708.7801362	570.3826647	659.669214
novel_circ_004368	0	226.4940774	128.0999568	65.29347265
novel_circ_004494	44.6558153	347.0366896	609.1757026	697.3035542
novel_circ_004551	301.8137506	1535.19296	958.159678	1097.124884
novel_circ_004667	0	167.2248605	118.85655	215.3468439
novel_circ_004682	0	294.1125586	868.4920236	439.4638541
novel_circ_004862	228.6781139	1026.319148	1002.908794	1159.793839
novel_circ_004929	0	156.6544771	89.39550146	86.05841018
novel_circ_004965	100.1097054	449.3627388	362.8568288	536.4661428
novel_circ_005095	0	181.3690584	94.01720486	35.10342346
novel_circ_005158	0	137.6062542	76.18351084	261.7900932
novel_circ_005654	44.6558153	360.6746898	369.4224045	273.7791749
novel_circ_005866	96.19530243	742.043756	335.8310935	586.463707
novel_circ_005907	86.15010399	430.2629143	316.501346	563.8115498
novel_circ_006181	0	282.2635662	121.8936173	35.10342346
novel_circ_006767	175.4617346	945.7189091	593.2781376	577.3192675
novel_circ_007129	0	224.4999771	172.7977076	111.0874662
novel_circ_007207	73.86739477	395.3502537	483.6649944	301.4052541
novel_circ_007328	0	144.3366095	30.47340434	8.775855865
novel_circ_007339	1366.866867	14611.48099	7893.621317	4998.039103
novel_circ_007478	0	160.8845344	118.2111737	257.0307369
novel_circ_007490	29.21157947	373.3085003	669.0215729	592.4281048
novel_circ_007603	79.26643217	401.0070926	285.0886819	658.0296133
novel_circ_008005	0	170.6505023	14.22434639	55.21910518
novel_circ_008080	0	331.2931802	167.1636484	157.2830965
novel_circ_008164	356.3225066	1068.460156	1113.328992	1081.399975
novel_circ_008423	0	192.0603701	116.8318385	327.7328217
novel_circ_008445	79.26643217	514.7725076	806.1518925	623.113261
novel_circ_008545	624.818017	1635.771525	1419.1345	2216.352221
novel_circ_008791	50.0548527	829.9742314	1868.07761	3620.499324
novel_circ_008813	27.72694505	682.7644611	651.6279544	359.4690014
novel_circ_009070	0	231.8397333	191.0714771	35.10342346
novel_circ_009116	0	165.9883337	193.5876296	51.60424252
novel_circ_009278	0	191.0188579	127.8138167	127.9899221
novel_circ_009307	0	128.9558848	47.00860243	148.7548596
novel_circ_009313	0	159.2063768	304.1400326	224.9259735
novel_circ_009333	123.9222475	537.9298595	439.0403397	535.6023213
novel_circ_009377	0	138.0431252	106.2168397	50.70736778
novel_circ_009511	0	344.3686214	45.99624665	26.3275676
novel_circ_009786	0	112.0920171	63.54380052	127.3406663
novel_circ_009804	0	187.2725135	188.7606253	17.55171173
novel_circ_009940	0	152.7919643	29.46104856	38.96590506
novel_circ_000473	0	86.38276547	208.5381916	17.55171173
novel_circ_000548	0	14.19103978	154.9640135	89.92089177
novel_circ_000768	22.32790765	162.3160758	203.557252	312.0958241
novel_circ_000782	0	83.70993756	202.9849717	244.4860004
novel_circ_000914	0	112.2129454	216.1969624	139.1151822
novel_circ_001118	0	8.650369371	152.939302	42.82838665
novel_circ_001164	0	93.79660804	148.6037387	90.57014758
novel_circ_001300	0	72.38674028	196.7055362	106.8233477
novel_circ_001459	0	74.74362537	201.972616	1775.611268
novel_circ_001462	0	94.35440732	195.9793206	195.5997458
novel_circ_001565	0	31.92864957	216.7692427	238.5821504
novel_circ_001578	22.32790765	180.2487001	291.2141821	232.0016809
novel_circ_001972	0	11.6391401	147.5913829	153.4206149
novel_circ_002089	0	108.9823182	227.3842414	8.775855865
novel_circ_002135	0	86.26183724	218.7131149	76.38567957
novel_circ_002327	0	28.93987884	140.0134515	64.24257998
novel_circ_002545	0	115.7595154	140.0134515	128.6391779
novel_circ_003127	0	23.2782802	156.5486496	52.00587939
novel_circ_003158	0	80.28429578	210.203667	176.6285578
novel_circ_003276	129.3212849	412.6978343	518.473962	381.8074332
novel_circ_003427	0	31.92864957	377.3673154	447.4421258
novel_circ_003611	44.6558153	197.2334961	451.7314155	463.106487
novel_circ_003898	0	62.8626288	158.5733612	121.1618336
novel_circ_003911	22.32790765	133.2552687	282.418594	281.0419534
novel_circ_004362	0	25.95110811	204.5696078	82.84518438
novel_circ_004470	29.21157947	129.8296269	313.2512345	228.7884551
novel_circ_004576	0	37.46931998	216.850082	80.89741697
novel_circ_004921	0	8.650369371	732.0008364	363.8540846
novel_circ_005151	0	8.650369371	165.2197761	50.70736778
novel_circ_005218	0	51.90221622	152.939302	59.73084258
novel_circ_005595	0	52.21815904	194.6808247	16.90245593
novel_circ_005736	0	125.2883866	240.6770713	373.2187793
novel_circ_005978	0	20.28950947	228.8366727	69.15595425
novel_circ_006087	0	52.21815904	201.5325405	26.3275676
novel_circ_006342	0	11.6391401	225.4403692	123.9734226
novel_circ_006343	0	54.89098695	417.7295028	266.3018306
novel_circ_006979	0	86.140909	215.1846066	324.2719769
novel_circ_006998	0	82.59433899	166.1512926	33.80491185
novel_circ_007324	0	49.10846008	292.2265379	339.0726475
novel_circ_007396	0	60.86852841	299.6800078	1344.455526
novel_circ_007585	0	66.53012705	409.8654313	189.4209132
novel_circ_007901	0	65.85139953	161.8157293	30.19004919
novel_circ_007918	22.32790765	206.6882809	201.972616	220.0125992
novel_circ_008269	0	14.19103978	198.6494085	362.401555
novel_circ_008331	0	134.6174834	405.2514711	348.3437412
novel_circ_008630	0	14.19103978	158.287221	240.6235188
novel_circ_008801	0	40.14214789	327.1163448	190.070169
novel_circ_009003	0	37.03244893	210.5629032	365.4002151
novel_circ_009073	0	60.5525856	195.9793206	21.41419333
novel_circ_009471	0	75.05956819	176.120915	181.69595
novel_circ_009571	0	69.8348406	164.2074203	21.41419333
novel_circ_009635	0	62.98355704	235.6961318	42.82838665
novel_circ_009772	467.2302868	906.3764169	1290.308328	1057.168503
novel_circ_009788	0	34.9174203	171.4992116	73.01843585
novel_circ_009838	0	34.60147748	198.9355486	35.10342346
novel_circ_000317	0	43.13091862	48.02095821	180.4910394
novel_circ_000500	0	20.28950947	47.00860243	230.0539135
novel_circ_000549	0	28.38207955	82.10371017	164.793494
novel_circ_000766	0	11.6391401	28.44869278	201.1623759
novel_circ_000780	0	54.21225943	32.78425604	218.3124507
novel_circ_001128	27.72694505	169.7299183	93.73106471	290.4670651
novel_circ_001422	56.93852452	198.9116536	176.4070552	320.0078585
novel_circ_001510	0	71.94986923	104.6322036	170.5706898
novel_circ_001671	0	57.44288663	115.900322	166.3065713
novel_circ_001698	0	51.66035976	139.7273114	190.3177879
novel_circ_002183	0	25.83017988	15.23670217	180.8926762
novel_circ_002228	0	11.6391401	87.73776935	161.7948339
novel_circ_002237	0	89.80840726	91.99249331	267.473688
novel_circ_002353	0	92.2393787	114.8879662	153.6682339
novel_circ_002367	0	107.4250888	109.253907	162.4440898
novel_circ_002529	27.72694505	204.2104676	169.7606402	367.4689472
novel_circ_002555	0	81.15803788	59.9344529	164.1442382
novel_circ_002632	0	14.19103978	15.23670217	180.2434204
novel_circ_002651	0	109.2241746	50.33180991	193.7786326
novel_circ_002742	0	14.19103978	48.02095821	169.9544872
novel_circ_002835	0	28.38207955	45.99624665	288.6402624
novel_circ_003703	0	8.650369371	14.22434639	160.5293756
novel_circ_003871	0	83.70993756	57.90974134	188.7716573
novel_circ_005022	0	20.28950947	157.9279848	138.0642896
novel_circ_005070	50.0548527	188.2719436	248.9812184	348.0961223
novel_circ_005130	22.32790765	179.2540298	146.3737263	340.9873617
novel_circ_005761	0	17.30073874	15.23670217	223.9686818
novel_circ_005843	0	17.30073874	130.1246684	208.2380833
novel_circ_006002	0	52.21815904	15.23670217	214.945207
novel_circ_006013	0	105.5566764	31.77190026	159.8801198
novel_circ_006117	22.32790765	109.8560603	203.6380913	215.7484807
novel_circ_006173	0	84.14680861	63.54380052	168.2543388
novel_circ_006387	0	28.38207955	102.9744715	158.5816082
novel_circ_006488	0	82.71526722	32.78425604	179.3465457
novel_circ_006574	27.72694505	206.204568	200.3148839	301.1576351
novel_circ_007193	29.21157947	137.922197	156.2625095	259.2261232
novel_circ_007270	0	8.650369371	109.5400472	392.3770385
novel_circ_007388	0	81.03710965	88.66928583	312.591062
novel_circ_007445	0	95.15406308	135.7587276	273.3169902
novel_circ_007530	0	14.19103978	60.94680867	304.2442067
novel_circ_008006	0	140.7900395	73.14644351	265.1573369
novel_circ_008026	0	57.87975768	31.77190026	167.8527019
novel_circ_008329	96.19530243	435.6874161	269.4850003	454.6718511
novel_circ_008457	0	135.733082	59.9344529	317.5648532
novel_circ_008572	0	17.30073874	118.2111737	207.9904643
novel_circ_008627	0	34.9174203	67.87936378	179.5941646
novel_circ_009568	0	51.2234887	145.3613705	204.7772385
novel_circ_009615	0	121.4952004	71.12173196	167.357464
novel_circ_009802	0	52.21815904	134.3793923	354.6765918
