# Supplementary material for: Genome-wide characteristics and potential functions of circular RNAs from the embryo muscle development in Chengkou mountain chicken
Source: Front Vet Sci. 2024 May 30;11:1375042. doi: 10.3389/fvets.2024.1375042 (PMC11171140; doi:10.3389/fvets.2024.1375042)
Supplement: Supplementary file 1 [file Data_Sheet_1.ZIP › Supplement 3/up/profile19.xls]

id	E12_rpm	E16_rpm	E19_rpm	E21_rpm
novel_circ_000655	79.26643217	403.3687374	350.5763547	968.2162819
novel_circ_001210	5542.711714	11821.72702	16786.93379	25745.81833
novel_circ_000538	22.32790765	149.0035378	320.4699298	960.8873969
novel_circ_001388	29.21157947	145.6988243	444.8796997	494.5346309
novel_circ_003207	394.8475264	856.157118	1080.1855	1530.442958
novel_circ_005478	454.7553198	586.4111937	1218.533476	2175.806871
novel_circ_006041	22.32790765	124.6048993	235.0430122	574.9698632
novel_circ_007063	2228.170686	4303.158682	6310.296544	11060.21218
novel_circ_007707	22.32790765	149.6822653	611.6841119	899.7645725
novel_circ_008848	532.7293753	1037.331162	1560.387339	1688.689036
novel_circ_008932	29.21157947	125.7252576	496.3778007	433.3786225
novel_circ_000311	22.32790765	40.57901894	193.3014895	350.1648544
novel_circ_000530	275.57144	545.0277593	578.6868117	1056.739502
novel_circ_000695	113.877049	305.1002156	227.0981013	535.9709049
novel_circ_000801	678.5950149	820.4080378	1053.769262	1684.458102
novel_circ_001120	55.45389009	83.27306651	224.8680889	1096.976555
novel_circ_001687	2807.082747	2821.948532	4651.09297	7031.253962
novel_circ_001791	262.5569727	401.374637	474.259909	922.5046412
novel_circ_002252	1486.703572	1928.768485	2949.547619	5700.894861
novel_circ_002262	22.32790765	51.2234887	75.45729521	234.3180319
novel_circ_002551	22.32790765	46.5565604	241.8138887	356.7179602
novel_circ_002887	51.53948712	160.8845344	192.6561131	332.8607616
novel_circ_003526	29.21157947	82.59433899	100.5827805	464.4380518
novel_circ_003892	130.8059193	267.1940246	370.7209004	871.4891067
novel_circ_006188	22.32790765	46.5565604	181.4688341	282.9566676
novel_circ_006572	51.53948712	127.0827126	144.6351549	307.6171399
novel_circ_006751	22.32790765	109.4191892	134.7463718	261.6360753
novel_circ_006783	879.0066834	1279.857447	1752.486658	1789.735319
novel_circ_006854	50.0548527	105.4357481	98.63890827	354.181354
novel_circ_006884	709.136244	916.2259906	1419.515467	2394.526779
novel_circ_006909	1753.174948	2409.23586	3406.538371	5184.522464
novel_circ_007243	253.2435323	318.780298	633.640325	949.5749347
novel_circ_007727	44.6558153	34.60147748	122.8328771	370.8088272
novel_circ_007930	50.0548527	94.79127837	158.5733612	335.7054038
novel_circ_008979	22.32790765	128.7140283	187.7482696	412.0910834
novel_circ_009442	161.5021332	416.8810497	658.6413488	977.9770548
novel_circ_009618	2348.434143	2713.719028	3946.26556	5055.926635
novel_circ_009849	51.53948712	123.2942862	121.4535419	361.6917514
novel_circ_009851	77.78179774	163.4364341	289.7103853	539.8333865
