# Supplementary material for: Genome-wide characteristics and potential functions of circular RNAs from the embryo muscle development in Chengkou mountain chicken
Source: Front Vet Sci. 2024 May 30;11:1375042. doi: 10.3389/fvets.2024.1375042 (PMC11171140; doi:10.3389/fvets.2024.1375042)
Supplement: Supplementary file 3 [file Table_1.xlsx]

## Sheet: Sheet1
	FDR	log2(FC)
novel_circ_000035	0.0185308	17.8561	E12vsE16
novel_circ_000045	0.0475129	2.48008	E12vsE16
novel_circ_000075	0.0116282	2.96648	E12vsE16
novel_circ_000105	0.0362183	-17.9266	E12vsE16
novel_circ_000130	0.0277222	17.6273	E12vsE16
novel_circ_000191	0.0330936	-1.83554	E12vsE16
novel_circ_000224	0.0388421	2.15387	E12vsE16
novel_circ_000226	0.0268038	2.85705	E12vsE16
novel_circ_000274	0.0123382	18.5661	E12vsE16
novel_circ_000299	0.0239146	3.42386	E12vsE16
novel_circ_000375	0.0491687	2.04427	E12vsE16
novel_circ_000394	0.0362183	1.49288	E12vsE16
novel_circ_000434	0.0400572	17.1347	E12vsE16
novel_circ_000456	0.0107525	18.9485	E12vsE16
novel_circ_000496	0.0154673	2.79568	E12vsE16
novel_circ_000502	0.0450828	-2.52183	E12vsE16
novel_circ_000529	0.0474957	-3.07835	E12vsE16
novel_circ_000562	0.0475129	4.35282	E12vsE16
novel_circ_000564	0.0434432	17.2224	E12vsE16
novel_circ_000577	0.0283002	-2.47821	E12vsE16
novel_circ_000582	0.0435014	-1.70752	E12vsE16
novel_circ_000606	0.0339091	2.72462	E12vsE16
novel_circ_000655	0.0368134	2.34732	E12vsE16
novel_circ_000709	0.0277222	-18.9217	E12vsE16
novel_circ_000717	0.0214988	-2.29513	E12vsE16
novel_circ_000742	0.0206263	17.6585	E12vsE16
novel_circ_000765	0.0116282	18.8326	E12vsE16
novel_circ_000830	0.0255117	3.30682	E12vsE16
novel_circ_000909	0.0285437	-4.39499	E12vsE16
novel_circ_000953	0.0362183	17.7411	E12vsE16
novel_circ_001007	0.0319664	1.77605	E12vsE16
novel_circ_001014	0.0324405	-2.34254	E12vsE16
novel_circ_001029	0.00994526	-4.29937	E12vsE16
novel_circ_001040	0.0450828	17.1259	E12vsE16
novel_circ_001082	0.0435014	17.2095	E12vsE16
novel_circ_001141	0.0261426	17.4862	E12vsE16
novel_circ_001144	0.0362183	3.0352	E12vsE16
novel_circ_001167	0.0448635	-3.61857	E12vsE16
novel_circ_001182	0.0261426	1.09266	E12vsE16
novel_circ_001191	0.00226971	-3.40916	E12vsE16
novel_circ_001210	0.00226971	1.09278	E12vsE16
novel_circ_001259	0.0435014	-2.04999	E12vsE16
novel_circ_001270	0.0298135	-2.0669	E12vsE16
novel_circ_001276	0.0362183	-1.26547	E12vsE16
novel_circ_001441	0.0319433	17.4925	E12vsE16
novel_circ_001476	0.0475129	16.9132	E12vsE16
novel_circ_001552	0.0362183	17.5224	E12vsE16
novel_circ_001622	0.0143744	18.5201	E12vsE16
novel_circ_001727	0.0475129	-2.31951	E12vsE16
novel_circ_001728	0.0445769	-1.73124	E12vsE16
novel_circ_001766	0.03512	-2.38604	E12vsE16
novel_circ_001772	0.0402513	-17.2744	E12vsE16
novel_circ_001778	0.0340084	-2.57078	E12vsE16
novel_circ_001786	0.0319433	17.3271	E12vsE16
novel_circ_001941	0.0445769	-17.3486	E12vsE16
novel_circ_001970	0.0435014	-17.7686	E12vsE16
novel_circ_002031	0.03512	3.10313	E12vsE16
novel_circ_002056	0.0475129	-1.90389	E12vsE16
novel_circ_002107	0.0435014	17.0191	E12vsE16
novel_circ_002300	0.0319433	-4.37408	E12vsE16
novel_circ_002362	0.0116282	-2.40673	E12vsE16
novel_circ_002614	0.0260738	17.941	E12vsE16
novel_circ_002618	3e-07	3.20568	E12vsE16
novel_circ_002623	0.00921111	-19.4364	E12vsE16
novel_circ_002688	0.0475129	-2.13858	E12vsE16
novel_circ_002720	0.0182835	2.58473	E12vsE16
novel_circ_002733	0.0330936	-1.07878	E12vsE16
novel_circ_002739	0.0340084	-17.4208	E12vsE16
novel_circ_002853	0.0490053	-1.50739	E12vsE16
novel_circ_002883	0.0439707	-17.6205	E12vsE16
novel_circ_002948	0.0368134	3.98948	E12vsE16
novel_circ_003077	0.0348181	-2.28757	E12vsE16
novel_circ_003160	0.0475129	1.32857	E12vsE16
novel_circ_003176	0.0305871	17.2726	E12vsE16
novel_circ_003187	0.0185308	-18.0711	E12vsE16
novel_circ_003218	0.00226971	-5.01143	E12vsE16
novel_circ_003225	0.0475129	17.2065	E12vsE16
novel_circ_003232	0.0392791	-1.34435	E12vsE16
novel_circ_003291	0.0435014	-1.70822	E12vsE16
novel_circ_003306	0.00994526	-5.6404	E12vsE16
novel_circ_003358	0.0362183	-2.10228	E12vsE16
novel_circ_003394	0.0426829	1.51167	E12vsE16
novel_circ_003548	0.0330936	17.3928	E12vsE16
novel_circ_003572	0.0459887	1.09581	E12vsE16
novel_circ_003599	0.0444764	1.05583	E12vsE16
novel_circ_003655	0.0439707	-2.35934	E12vsE16
novel_circ_003731	0.0453651	17.3834	E12vsE16
novel_circ_003734	0.0234457	-18.3316	E12vsE16
novel_circ_003760	0.0475129	-1.35726	E12vsE16
novel_circ_003827	0.0475129	1.76358	E12vsE16
novel_circ_003832	0.0362183	-2.40984	E12vsE16
novel_circ_003860	0.0206263	18.0089	E12vsE16
novel_circ_003862	0.0474957	-3.18399	E12vsE16
novel_circ_003996	0.033611	17.4238	E12vsE16
novel_circ_004021	0.0482885	-1.13568	E12vsE16
novel_circ_004072	0.0425356	-1.44373	E12vsE16
novel_circ_004079	0.0305871	17.3493	E12vsE16
novel_circ_004153	0.0214988	2.95101	E12vsE16
novel_circ_004179	0.0319433	-1.17196	E12vsE16
novel_circ_004202	0.0459887	3.09634	E12vsE16
novel_circ_004208	0.0362183	17.4784	E12vsE16
novel_circ_004224	0.0319433	-1.91825	E12vsE16
novel_circ_004266	0.0362183	17.6662	E12vsE16
novel_circ_004321	0.0144958	18.3024	E12vsE16
novel_circ_004332	0.0426829	-3.27348	E12vsE16
novel_circ_004339	0.0123316	2.8813	E12vsE16
novel_circ_004368	0.0255117	17.7891	E12vsE16
novel_circ_004448	0.0362183	-2.30162	E12vsE16
novel_circ_004480	0.0128819	-2.98384	E12vsE16
novel_circ_004494	0.0362183	2.95817	E12vsE16
novel_circ_004522	0.0448635	-1.2361	E12vsE16
novel_circ_004551	0.00994526	2.34669	E12vsE16
novel_circ_004556	0.0181065	-3.82364	E12vsE16
novel_circ_004667	0.0428868	17.3514	E12vsE16
novel_circ_004677	0.0277222	-2.26341	E12vsE16
novel_circ_004682	0.0368134	18.166	E12vsE16
novel_circ_004757	0.0482885	-1.19515	E12vsE16
novel_circ_004766	0.0428868	2.53605	E12vsE16
novel_circ_004806	0.0319433	-17.507	E12vsE16
novel_circ_004823	0.0439707	-17.3096	E12vsE16
novel_circ_004827	0.0116282	2.91009	E12vsE16
novel_circ_004862	0.0362183	2.16609	E12vsE16
novel_circ_004929	0.0475129	17.2572	E12vsE16
novel_circ_004939	0.037212	-3.78117	E12vsE16
novel_circ_004965	0.0353112	2.1663	E12vsE16
novel_circ_004966	0.0195637	-4.68949	E12vsE16
novel_circ_005012	0.03512	17.6745	E12vsE16
novel_circ_005018	0.0159382	-17.9586	E12vsE16
novel_circ_005021	0.0434432	-1.20318	E12vsE16
novel_circ_005095	0.0319433	17.4686	E12vsE16
novel_circ_005158	0.0470978	17.0702	E12vsE16
novel_circ_005167	0.0362183	-2.22211	E12vsE16
novel_circ_005325	0.0434432	1.23025	E12vsE16
novel_circ_005353	0.0302844	-1.97705	E12vsE16
novel_circ_005391	0.0437652	-1.5402	E12vsE16
novel_circ_005431	0.0434432	-1.66559	E12vsE16
novel_circ_005545	0.0185308	-3.53855	E12vsE16
novel_circ_005549	0.0475129	-1.16939	E12vsE16
novel_circ_005654	0.0329195	3.01378	E12vsE16
novel_circ_005659	0.0448635	-2.40197	E12vsE16
novel_circ_005662	0.0475129	2.26194	E12vsE16
novel_circ_005743	0.03512	-4.45123	E12vsE16
novel_circ_005866	0.0214988	2.94747	E12vsE16
novel_circ_005907	0.0425356	2.32029	E12vsE16
novel_circ_005948	0.0239146	-1.81603	E12vsE16
novel_circ_005997	0.0471561	-1.54348	E12vsE16
novel_circ_006022	0.0305871	-2.49783	E12vsE16
novel_circ_006181	0.0251892	18.1067	E12vsE16
novel_circ_006326	0.0368134	-4.06509	E12vsE16
novel_circ_006398	0.0339091	-3.05767	E12vsE16
novel_circ_006447	0.03512	-1.60424	E12vsE16
novel_circ_006471	0.0257341	-3.33209	E12vsE16
novel_circ_006530	0.0185308	-2.60995	E12vsE16
novel_circ_006665	0.0434432	17.3627	E12vsE16
novel_circ_006767	0.0113248	2.43026	E12vsE16
novel_circ_006796	0.0396005	-1.44959	E12vsE16
novel_circ_006838	0.0277222	2.30737	E12vsE16
novel_circ_006865	0.0113078	-2.40766	E12vsE16
novel_circ_006889	0.0277222	-2.11294	E12vsE16
novel_circ_007014	0.0214988	1.43422	E12vsE16
novel_circ_007043	0.0394301	-1.45597	E12vsE16
novel_circ_007129	0.0194154	17.7764	E12vsE16
novel_circ_007162	0.0187278	-4.40371	E12vsE16
novel_circ_007207	0.0437652	2.42012	E12vsE16
novel_circ_007236	0.0453651	-1.54727	E12vsE16
novel_circ_007280	0.0255117	-4.28564	E12vsE16
novel_circ_007328	0.0459887	17.1391	E12vsE16
novel_circ_007339	8.496e-09	3.41816	E12vsE16
novel_circ_007390	0.0434432	-2.44243	E12vsE16
novel_circ_007398	0.0399025	-2.59146	E12vsE16
novel_circ_007452	0.0475129	-2.83186	E12vsE16
novel_circ_007474	0.0214988	-3.00632	E12vsE16
novel_circ_007478	0.0312669	17.2957	E12vsE16
novel_circ_007490	0.0214988	3.67576	E12vsE16
novel_circ_007501	0.0453651	17.3834	E12vsE16
novel_circ_007503	0.0319433	-2.3149	E12vsE16
novel_circ_007544	0.0475129	2.17465	E12vsE16
novel_circ_007603	0.0362183	2.33885	E12vsE16
novel_circ_007664	0.0448635	-17.4406	E12vsE16
novel_circ_007667	0.0394301	-4.47513	E12vsE16
novel_circ_007680	0.0319433	-4.29164	E12vsE16
novel_circ_007706	0.0113078	-4.20996	E12vsE16
novel_circ_007734	0.0444764	-1.54725	E12vsE16
novel_circ_007774	0.0375934	-3.4186	E12vsE16
novel_circ_007903	0.0445769	3.25167	E12vsE16
novel_circ_007983	0.0394301	1.94717	E12vsE16
novel_circ_008005	0.0434432	17.3807	E12vsE16
novel_circ_008024	0.0392791	-2.7586	E12vsE16
novel_circ_008079	0.0375371	1.42003	E12vsE16
novel_circ_008080	0.0112255	18.3377	E12vsE16
novel_circ_008102	0.0476341	-1.05632	E12vsE16
novel_circ_008109	0.0434432	-2.53367	E12vsE16
novel_circ_008142	0.0470978	-17.9289	E12vsE16
novel_circ_008145	0.0362183	-2.06098	E12vsE16
novel_circ_008164	0.0302844	1.58428	E12vsE16
novel_circ_008200	0.0302844	18.9985	E12vsE16
novel_circ_008240	0.0185308	-1.75706	E12vsE16
novel_circ_008399	0.0123382	18.164	E12vsE16
novel_circ_008423	0.03512	17.5512	E12vsE16
novel_circ_008440	0.0277222	-4.62862	E12vsE16
novel_circ_008445	0.0302844	2.69915	E12vsE16
novel_circ_008518	0.0302844	-3.64026	E12vsE16
novel_circ_008522	0.0475129	16.9132	E12vsE16
novel_circ_008545	0.0277222	1.38846	E12vsE16
novel_circ_008576	0.03512	-3.99446	E12vsE16
novel_circ_008587	0.0330936	-17.4526	E12vsE16
novel_circ_008632	0.0261426	2.8881	E12vsE16
novel_circ_008672	0.0482885	1.267	E12vsE16
novel_circ_008726	0.0319433	-2.02387	E12vsE16
novel_circ_008791	0.0215801	4.05148	E12vsE16
novel_circ_008813	0.00994526	4.62203	E12vsE16
novel_circ_008860	0.0175471	-18.0643	E12vsE16
novel_circ_008903	0.000832	-4.63011	E12vsE16
novel_circ_008951	0.0363789	-3.17193	E12vsE16
novel_circ_008968	0.0448819	-4.40523	E12vsE16
novel_circ_009070	0.0185308	17.8228	E12vsE16
novel_circ_009116	0.0362183	17.3407	E12vsE16
novel_circ_009142	0.0305871	-2.16184	E12vsE16
novel_circ_009151	0.0475129	-2.18114	E12vsE16
novel_circ_009228	0.0434432	2.1458	E12vsE16
novel_circ_009249	0.0434432	-2.77697	E12vsE16
novel_circ_009278	0.0437652	17.5434	E12vsE16
novel_circ_009291	0.0459842	-1.84086	E12vsE16
novel_circ_009307	0.0474957	16.9765	E12vsE16
novel_circ_009313	0.0362183	17.2805	E12vsE16
novel_circ_009325	0.0347843	-4.41687	E12vsE16
novel_circ_009333	0.0375371	2.11798	E12vsE16
novel_circ_009358	0.0187278	-5.07873	E12vsE16
novel_circ_009371	0.0302844	-2.00701	E12vsE16
novel_circ_009377	0.0415365	17.0748	E12vsE16
novel_circ_009501	0.0362183	3.10243	E12vsE16
novel_circ_009502	0.0470978	1.28702	E12vsE16
novel_circ_009511	0.0107525	18.3936	E12vsE16
novel_circ_009587	0.0475129	16.8508	E12vsE16
novel_circ_009649	0.0220162	17.8243	E12vsE16
novel_circ_009786	0.0475129	16.7743	E12vsE16
novel_circ_009804	0.0261426	17.5148	E12vsE16
novel_circ_009869	0.00226971	-1.34466	E12vsE16
novel_circ_009927	0.0123382	-1.59436	E12vsE16
novel_circ_009940	0.0362183	17.2212	E12vsE16
novel_circ_000035	0.00182119	19.1151	E12vsE19
novel_circ_000056	0.0419827	1.60256	E12vsE19
novel_circ_000071	0.0366338	-1.48805	E12vsE19
novel_circ_000075	4.026e-05	4.07899	E12vsE19
novel_circ_000138	0.00352249	2.8047	E12vsE19
novel_circ_000183	0.0205805	3.98642	E12vsE19
novel_circ_000206	0.00856989	1.95066	E12vsE19
novel_circ_000210	0.0389383	1.59069	E12vsE19
novel_circ_000226	0.00352249	3.7581	E12vsE19
novel_circ_000253	0.0355127	-17.8548	E12vsE19
novel_circ_000268	0.0366338	-1.21502	E12vsE19
novel_circ_000274	0.0280778	17.5946	E12vsE19
novel_circ_000299	0.0444844	2.72368	E12vsE19
novel_circ_000309	0.0491087	-2.15976	E12vsE19
novel_circ_000394	0.000275	2.69417	E12vsE19
novel_circ_000436	0.0332633	-2.36415	E12vsE19
novel_circ_000437	0.0389383	-2.61168	E12vsE19
novel_circ_000456	0.0226092	18.0896	E12vsE19
novel_circ_000473	0.0280778	17.67	E12vsE19
novel_circ_000496	0.0311304	2.60581	E12vsE19
novel_circ_000529	0.0249645	-18.17	E12vsE19
novel_circ_000538	0.0173424	3.84327	E12vsE19
novel_circ_000548	0.0444844	17.2416	E12vsE19
novel_circ_000577	0.0321813	-2.61434	E12vsE19
novel_circ_000583	0.0377445	-17.5298	E12vsE19
novel_circ_000655	0.0369327	2.14495	E12vsE19
novel_circ_000670	0.0337708	-2.12083	E12vsE19
novel_circ_000717	0.0188417	-1.74809	E12vsE19
novel_circ_000742	0.0239164	17.9563	E12vsE19
novel_circ_000759	0.0302454	-18.1736	E12vsE19
novel_circ_000768	0.0488528	3.18851	E12vsE19
novel_circ_000782	0.0321813	17.631	E12vsE19
novel_circ_000809	0.0280778	-17.7171	E12vsE19
novel_circ_000810	0.0347163	-1.43483	E12vsE19
novel_circ_000830	0.0362727	2.99319	E12vsE19
novel_circ_000846	0.0481791	-17.7911	E12vsE19
novel_circ_000898	0.046473	3.50769	E12vsE19
novel_circ_000914	0.0235964	17.722	E12vsE19
novel_circ_000953	0.000602684	19.3912	E12vsE19
novel_circ_001029	0.034066	-2.08718	E12vsE19
novel_circ_001063	0.0158346	-2.58049	E12vsE19
novel_circ_001077	0.0444844	-2.20516	E12vsE19
novel_circ_001090	0.0432555	-17.6044	E12vsE19
novel_circ_001116	0.03219	-3.35103	E12vsE19
novel_circ_001118	0.0381684	17.2226	E12vsE19
novel_circ_001129	0.0389383	-1.7405	E12vsE19
novel_circ_001139	0.0490396	-3.8119	E12vsE19
novel_circ_001144	0.0001848	4.83757	E12vsE19
novel_circ_001164	0.0460071	17.1811	E12vsE19
novel_circ_001167	0.0337708	-17.6971	E12vsE19
novel_circ_001191	0.0389383	-1.62188	E12vsE19
novel_circ_001210	3.157e-06	1.59867	E12vsE19
novel_circ_001255	0.0321813	-2.23847	E12vsE19
novel_circ_001259	0.0247485	-2.90765	E12vsE19
novel_circ_001267	0.0444844	-17.692	E12vsE19
novel_circ_001270	0.0298221	-1.97321	E12vsE19
novel_circ_001276	0.000590333	-2.35484	E12vsE19
novel_circ_001300	0.0397009	17.5857	E12vsE19
novel_circ_001383	0.0448471	-1.73072	E12vsE19
novel_circ_001388	0.00758525	3.9288	E12vsE19
novel_circ_001430	0.0457077	-1.04675	E12vsE19
novel_circ_001445	0.0490396	-1.95983	E12vsE19
novel_circ_001459	0.0294659	17.6238	E12vsE19
novel_circ_001462	0.03219	17.5803	E12vsE19
novel_circ_001494	0.0347322	1.67522	E12vsE19
novel_circ_001521	0.0355127	-2.43054	E12vsE19
novel_circ_001552	0.00223592	19.1388	E12vsE19
novel_circ_001565	0.0298221	17.7258	E12vsE19
novel_circ_001575	0.022314	-2.07724	E12vsE19
novel_circ_001578	0.0311304	3.70516	E12vsE19
novel_circ_001620	0.0444844	-1.37151	E12vsE19
novel_circ_001622	0.0112993	17.908	E12vsE19
novel_circ_001696	0.0362727	18.5584	E12vsE19
novel_circ_001700	0.0444844	-17.6496	E12vsE19
novel_circ_001727	0.0298221	-3.97308	E12vsE19
novel_circ_001729	0.00352249	-3.21837	E12vsE19
novel_circ_001756	0.0444844	-2.18991	E12vsE19
novel_circ_001772	0.0471119	-17.2744	E12vsE19
novel_circ_001821	0.0321813	2.59989	E12vsE19
novel_circ_001970	0.0475211	-17.7686	E12vsE19
novel_circ_001972	0.0491087	17.1712	E12vsE19
novel_circ_002089	0.0188417	17.7948	E12vsE19
novel_circ_002135	0.0342304	17.7387	E12vsE19
novel_circ_002174	0.0302454	19.0532	E12vsE19
novel_circ_002312	0.0369327	-3.14561	E12vsE19
novel_circ_002319	0.0332633	17.4847	E12vsE19
novel_circ_002327	0.0488878	17.0952	E12vsE19
novel_circ_002362	0.000317308	-4.26617	E12vsE19
novel_circ_002413	0.0302454	-2.36816	E12vsE19
novel_circ_002427	0.0188417	-2.22905	E12vsE19
novel_circ_002514	0.0484726	-1.119	E12vsE19
novel_circ_002528	0.0102822	-2.06389	E12vsE19
novel_circ_002545	0.0488878	17.0952	E12vsE19
novel_circ_002572	0.0473817	1.66617	E12vsE19
novel_circ_002614	0.0469984	17.4232	E12vsE19
novel_circ_002618	0.0001848	2.24434	E12vsE19
novel_circ_002623	0.00413604	-5.64029	E12vsE19
novel_circ_002680	0.0104705	-3.51497	E12vsE19
novel_circ_002733	0.0110006	-1.08953	E12vsE19
novel_circ_002798	0.0302454	2.10113	E12vsE19
novel_circ_002810	0.0389383	-2.13955	E12vsE19
novel_circ_002853	0.00275415	-4.38746	E12vsE19
novel_circ_002888	0.0464627	-1.41242	E12vsE19
novel_circ_002948	0.00397647	5.43511	E12vsE19
novel_circ_002950	0.0375138	-17.9266	E12vsE19
novel_circ_002969	0.0302454	1.94839	E12vsE19
novel_circ_002990	0.0444844	-17.2879	E12vsE19
novel_circ_003020	0.0180486	-18.221	E12vsE19
novel_circ_003069	0.0448369	17.3854	E12vsE19
novel_circ_003077	0.0443886	-2.07018	E12vsE19
novel_circ_003124	0.0273808	-2.94625	E12vsE19
novel_circ_003127	0.0455649	17.2563	E12vsE19
novel_circ_003150	0.0188417	-3.06478	E12vsE19
novel_circ_003158	0.0273808	17.6814	E12vsE19
novel_circ_003160	0.0369327	-2.12573	E12vsE19
novel_circ_003171	0.0273808	-2.24819	E12vsE19
novel_circ_003187	0.0347163	-3.1758	E12vsE19
novel_circ_003207	0.0280778	1.45191	E12vsE19
novel_circ_003218	0.00223592	-18.8041	E12vsE19
novel_circ_003225	0.00783188	18.2352	E12vsE19
novel_circ_003232	0.00182119	-2.8917	E12vsE19
novel_circ_003255	0.0321813	-17.4645	E12vsE19
novel_circ_003276	0.0390317	2.00331	E12vsE19
novel_circ_003306	0.00783188	-18.7189	E12vsE19
novel_circ_003355	0.0302454	-2.6449	E12vsE19
novel_circ_003358	0.0273808	-2.39925	E12vsE19
novel_circ_003427	0.00182119	18.5256	E12vsE19
novel_circ_003461	0.0280778	17.6655	E12vsE19
novel_circ_003483	0.0107741	-2.11435	E12vsE19
novel_circ_003545	0.0209051	-1.6701	E12vsE19
novel_circ_003548	0.0491087	17.1712	E12vsE19
novel_circ_003608	0.0177703	-2.96904	E12vsE19
novel_circ_003611	0.0273808	3.33855	E12vsE19
novel_circ_003627	0.0397009	-3.21142	E12vsE19
novel_circ_003655	0.0342304	-3.17841	E12vsE19
novel_circ_003673	0.0381684	-2.29616	E12vsE19
novel_circ_003685	0.0448471	-2.99627	E12vsE19
novel_circ_003734	0.0362727	-3.4851	E12vsE19
novel_circ_003760	0.0144233	-1.90577	E12vsE19
novel_circ_003767	0.0312292	-1.52095	E12vsE19
novel_circ_003790	0.00891272	-3.98324	E12vsE19
novel_circ_003808	0.040401	-1.60237	E12vsE19
novel_circ_003826	0.0457077	-3.77503	E12vsE19
novel_circ_003830	0.0321813	-3.20288	E12vsE19
novel_circ_003898	0.0379287	17.2748	E12vsE19
novel_circ_003911	0.0332196	3.66092	E12vsE19
novel_circ_003996	0.0277221	17.8162	E12vsE19
novel_circ_004072	0.0235964	-1.6539	E12vsE19
novel_circ_004179	2.74371e-05	-2.62218	E12vsE19
novel_circ_004202	0.0366338	4.01753	E12vsE19
novel_circ_004220	0.0475211	-2.30128	E12vsE19
novel_circ_004259	0.0444844	-17.537	E12vsE19
novel_circ_004263	0.0321813	-3.19278	E12vsE19
novel_circ_004271	0.022314	-2.82117	E12vsE19
novel_circ_004291	0.048	-2.92106	E12vsE19
novel_circ_004321	0.00856989	18.2803	E12vsE19
novel_circ_004339	0.014891	2.56789	E12vsE19
novel_circ_004362	0.0273808	17.6422	E12vsE19
novel_circ_004395	0.034066	-2.0033	E12vsE19
novel_circ_004428	0.00067815	-3.80174	E12vsE19
novel_circ_004448	0.00793796	-4.73878	E12vsE19
novel_circ_004464	0.0444844	-17.6496	E12vsE19
novel_circ_004470	0.0342304	3.42271	E12vsE19
novel_circ_004494	0.0242201	3.76994	E12vsE19
novel_circ_004495	0.0475503	2.56448	E12vsE19
novel_circ_004551	0.0348663	1.66661	E12vsE19
novel_circ_004576	0.03219	17.7263	E12vsE19
novel_circ_004665	0.0361693	-2.95494	E12vsE19
novel_circ_004677	0.0443886	-2.01622	E12vsE19
novel_circ_004682	0.0242201	19.7282	E12vsE19
novel_circ_004708	0.0273808	-17.6703	E12vsE19
novel_circ_004719	0.00254472	-4.56926	E12vsE19
novel_circ_004757	0.000363	-2.42745	E12vsE19
novel_circ_004806	0.0332196	-17.507	E12vsE19
novel_circ_004848	0.038237	-1.11824	E12vsE19
novel_circ_004862	0.0377445	2.1328	E12vsE19
novel_circ_004903	0.022314	-2.78723	E12vsE19
novel_circ_004921	0.0001848	19.4815	E12vsE19
novel_circ_004966	0.0235964	-4.40011	E12vsE19
novel_circ_005015	0.0457077	-3.57131	E12vsE19
novel_circ_005018	0.0475211	-2.40722	E12vsE19
novel_circ_005021	0.0321813	-1.7159	E12vsE19
novel_circ_005029	0.0321813	3.53666	E12vsE19
novel_circ_005112	0.0397009	3.50786	E12vsE19
novel_circ_005116	2.178e-05	-3.49335	E12vsE19
novel_circ_005151	0.0485705	17.334	E12vsE19
novel_circ_005167	0.0321813	-2.5293	E12vsE19
novel_circ_005181	0.0483224	1.31392	E12vsE19
novel_circ_005218	0.0381684	17.2226	E12vsE19
novel_circ_005282	0.0444844	2.11827	E12vsE19
novel_circ_005325	0.0407495	1.06612	E12vsE19
novel_circ_005345	0.0374819	-1.30071	E12vsE19
novel_circ_005401	0.0269843	2.77901	E12vsE19
novel_circ_005431	0.0362727	-2.32488	E12vsE19
novel_circ_005478	0.0249645	1.42198	E12vsE19
novel_circ_005545	0.0298221	-2.86087	E12vsE19
novel_circ_005595	0.0311304	17.5708	E12vsE19
novel_circ_005654	0.0273808	3.04835	E12vsE19
novel_circ_005659	0.0242201	-3.18889	E12vsE19
novel_circ_005736	0.0188417	17.8767	E12vsE19
novel_circ_005743	0.0377445	-17.5298	E12vsE19
novel_circ_005803	7.986e-07	-19.9814	E12vsE19
novel_circ_005939	0.0188417	-1.75694	E12vsE19
novel_circ_005948	0.0172816	-1.93355	E12vsE19
novel_circ_005953	0.0389383	-4.04438	E12vsE19
novel_circ_005978	0.0321813	17.804	E12vsE19
novel_circ_005997	0.0089795	-3.3404	E12vsE19
novel_circ_006022	0.00789844	-3.90886	E12vsE19
novel_circ_006039	0.0451465	3.48196	E12vsE19
novel_circ_006041	0.0315498	3.396	E12vsE19
novel_circ_006066	0.0369327	-3.868	E12vsE19
novel_circ_006087	0.0389964	17.6207	E12vsE19
novel_circ_006098	0.03219	-2.59028	E12vsE19
novel_circ_006107	0.0369327	-2.60412	E12vsE19
novel_circ_006123	0.0423626	-1.94614	E12vsE19
novel_circ_006233	0.0248733	-2.82883	E12vsE19
novel_circ_006245	0.0484726	-2.19345	E12vsE19
novel_circ_006342	0.0248733	17.7824	E12vsE19
novel_circ_006343	0.000939783	18.6722	E12vsE19
novel_circ_006348	0.0448369	-1.89064	E12vsE19
novel_circ_006351	0.0270907	-3.87422	E12vsE19
novel_circ_006380	0.0457077	2.38618	E12vsE19
novel_circ_006404	0.0188417	-1.12927	E12vsE19
novel_circ_006411	0.0355127	-2.18708	E12vsE19
novel_circ_006441	0.0009105	2.07665	E12vsE19
novel_circ_006447	0.0112734	-2.11233	E12vsE19
novel_circ_006450	0.0249123	-5.09456	E12vsE19
novel_circ_006471	0.0158419	-17.9889	E12vsE19
novel_circ_006530	0.00297359	-3.55623	E12vsE19
novel_circ_006620	0.0302454	-17.6219	E12vsE19
novel_circ_006767	0.0332633	1.75755	E12vsE19
novel_circ_006796	0.0321813	-2.34728	E12vsE19
novel_circ_006860	0.0226092	-2.58413	E12vsE19
novel_circ_006865	7.986e-07	-5.60042	E12vsE19
novel_circ_006979	0.022314	17.7152	E12vsE19
novel_circ_006998	0.0389964	17.3421	E12vsE19
novel_circ_007063	0.0296251	1.50185	E12vsE19
novel_circ_007129	0.0321813	17.3987	E12vsE19
novel_circ_007207	0.0273692	2.711	E12vsE19
novel_circ_007213	0.0273808	-17.9093	E12vsE19
novel_circ_007236	0.0273808	-1.89079	E12vsE19
novel_circ_007268	0.0243332	1.67775	E12vsE19
novel_circ_007280	0.0273808	-17.7923	E12vsE19
novel_circ_007324	0.0107933	18.1567	E12vsE19
novel_circ_007339	2.607e-05	2.52981	E12vsE19
novel_circ_007367	0.0362727	1.85279	E12vsE19
novel_circ_007396	0.0235964	18.1931	E12vsE19
novel_circ_007452	0.0377445	-4.01514	E12vsE19
novel_circ_007490	0.000421235	4.51744	E12vsE19
novel_circ_007503	0.0389964	-2.23879	E12vsE19
novel_circ_007546	0.014356	2.91395	E12vsE19
novel_circ_007550	0.0366338	-3.79723	E12vsE19
novel_circ_007585	0.0009405	18.6448	E12vsE19
novel_circ_007635	0.0175289	2.25324	E12vsE19
novel_circ_007639	0.0273808	-3.90655	E12vsE19
novel_circ_007680	0.0366338	-17.7983	E12vsE19
novel_circ_007683	0.0369327	5.38438	E12vsE19
novel_circ_007706	0.0089795	-3.67189	E12vsE19
novel_circ_007707	0.00239356	4.77587	E12vsE19
novel_circ_007797	0.0423626	-2.46555	E12vsE19
novel_circ_007813	0.0484726	-2.46051	E12vsE19
novel_circ_007901	0.0491087	17.304	E12vsE19
novel_circ_007918	0.0485705	3.17724	E12vsE19
novel_circ_007925	0.0280778	-1.74071	E12vsE19
novel_circ_007964	0.0366338	-1.42544	E12vsE19
novel_circ_007972	0.0298221	2.14833	E12vsE19
novel_circ_008024	0.034066	-3.95244	E12vsE19
novel_circ_008031	0.0302454	2.27552	E12vsE19
novel_circ_008051	0.0475211	-2.42043	E12vsE19
novel_circ_008079	0.0369327	2.04716	E12vsE19
novel_circ_008080	0.0332196	17.3509	E12vsE19
novel_circ_008145	0.00995527	-2.67042	E12vsE19
novel_circ_008164	0.022314	1.64362	E12vsE19
novel_circ_008168	0.0260193	-4.11321	E12vsE19
novel_circ_008240	0.000402187	-3.6473	E12vsE19
novel_circ_008255	0.0188417	-4.18218	E12vsE19
novel_circ_008269	0.0298221	17.5999	E12vsE19
novel_circ_008331	0.0112707	18.6285	E12vsE19
novel_circ_008397	0.0302454	2.57005	E12vsE19
novel_circ_008399	0.03219	17.3878	E12vsE19
novel_circ_008410	0.0389383	-1.48561	E12vsE19
novel_circ_008445	0.00137791	3.34627	E12vsE19
novel_circ_008456	0.0298221	-2.71904	E12vsE19
novel_circ_008489	0.0397009	2.08826	E12vsE19
novel_circ_008545	0.0342304	1.1835	E12vsE19
novel_circ_008576	0.0249123	-18.3029	E12vsE19
novel_circ_008587	0.0348663	-17.4526	E12vsE19
novel_circ_008630	0.0475211	17.2722	E12vsE19
novel_circ_008672	0.00286204	2.36399	E12vsE19
novel_circ_008701	0.03219	-17.9681	E12vsE19
novel_circ_008726	0.0298221	-2.75103	E12vsE19
novel_circ_008758	0.00201624	-2.80551	E12vsE19
novel_circ_008791	2.74371e-05	5.2219	E12vsE19
novel_circ_008801	0.0089795	18.3194	E12vsE19
novel_circ_008813	0.00275415	4.55469	E12vsE19
novel_circ_008820	0.0464627	-2.2529	E12vsE19
novel_circ_008848	0.0302454	1.55043	E12vsE19
novel_circ_008860	0.0448471	-2.57504	E12vsE19
novel_circ_008875	0.0332633	-17.5184	E12vsE19
novel_circ_008903	0.000845429	-4.64676	E12vsE19
novel_circ_008932	0.0171313	4.08683	E12vsE19
novel_circ_008964	0.0481791	-2.09533	E12vsE19
novel_circ_009003	0.0298221	17.6839	E12vsE19
novel_circ_009067	0.0366338	2.01312	E12vsE19
novel_circ_009070	0.0342304	17.5438	E12vsE19
novel_circ_009073	0.03219	17.5803	E12vsE19
novel_circ_009080	0.0389383	-2.34454	E12vsE19
novel_circ_009098	0.0235964	-2.9536	E12vsE19
novel_circ_009116	0.0334559	17.5626	E12vsE19
novel_circ_009142	0.010252	-3.46658	E12vsE19
novel_circ_009218	0.0389383	-1.83924	E12vsE19
novel_circ_009243	0.0243332	-17.9006	E12vsE19
novel_circ_009313	0.00800046	18.2144	E12vsE19
novel_circ_009358	0.0342304	-4.69016	E12vsE19
novel_circ_009434	0.0484726	3.69158	E12vsE19
novel_circ_009457	0.0377445	-4.01514	E12vsE19
novel_circ_009471	0.0332633	17.4262	E12vsE19
novel_circ_009474	0.0370565	17.2442	E12vsE19
novel_circ_009483	0.0171313	-1.86809	E12vsE19
novel_circ_009492	0.0369327	-3.0781	E12vsE19
novel_circ_009571	0.0463143	17.3252	E12vsE19
novel_circ_009620	0.0369327	-2.57608	E12vsE19
novel_circ_009635	0.0366338	17.8466	E12vsE19
novel_circ_009718	0.0485705	-1.69729	E12vsE19
novel_circ_009772	0.0225462	1.46551	E12vsE19
novel_circ_009788	0.03219	17.3878	E12vsE19
novel_circ_009804	0.0362727	17.5262	E12vsE19
novel_circ_009838	0.0273692	17.6019	E12vsE19
novel_circ_009869	0.0102822	-1.31813	E12vsE19
novel_circ_009927	0.000363	-2.47866	E12vsE19
novel_circ_000071	0.0250416	-1.79499	E12vsE21
novel_circ_000075	8.44286e-05	4.44153	E12vsE21
novel_circ_000078	0.0197931	1.31675	E12vsE21
novel_circ_000138	0.012765	2.31405	E12vsE21
novel_circ_000144	0.0470619	3.33648	E12vsE21
novel_circ_000226	0.000228333	4.20987	E12vsE21
novel_circ_000253	0.0326127	-4.75549	E12vsE21
novel_circ_000274	0.0189677	18.017	E12vsE21
novel_circ_000299	0.0471194	2.65053	E12vsE21
novel_circ_000309	0.0223164	-3.07028	E12vsE21
novel_circ_000311	0.0237063	3.97111	E12vsE21
novel_circ_000317	0.043342	17.4616	E12vsE21
novel_circ_000336	0.00634404	-18.4683	E12vsE21
novel_circ_000394	0.000436935	2.29026	E12vsE21
novel_circ_000410	0.0154098	-2.97904	E12vsE21
novel_circ_000450	0.0365945	-2.94382	E12vsE21
novel_circ_000500	0.0225648	17.8116	E12vsE21
novel_circ_000521	3.51e-09	6.79545	E12vsE21
novel_circ_000530	0.0075346	1.93912	E12vsE21
novel_circ_000538	2.41071e-05	5.42745	E12vsE21
novel_circ_000549	0.0480602	17.3303	E12vsE21
novel_circ_000564	0.0292506	17.8222	E12vsE21
novel_circ_000637	0.0075346	-1.40833	E12vsE21
novel_circ_000655	0.0146865	3.61055	E12vsE21
novel_circ_000670	0.0435626	-1.95514	E12vsE21
novel_circ_000686	0.0470619	-17.7235	E12vsE21
novel_circ_000695	0.0225648	2.23468	E12vsE21
novel_circ_000705	0.0003645	-2.65882	E12vsE21
novel_circ_000716	0.0498719	-1.35412	E12vsE21
novel_circ_000742	0.00484757	18.3676	E12vsE21
novel_circ_000755	0.0311987	-17.5936	E12vsE21
novel_circ_000759	0.0275523	-5.07426	E12vsE21
novel_circ_000766	0.0259806	17.618	E12vsE21
novel_circ_000768	0.01739	3.80507	E12vsE21
novel_circ_000780	0.0196456	17.736	E12vsE21
novel_circ_000782	0.0196013	17.8994	E12vsE21
novel_circ_000786	0.0416372	-4.43764	E12vsE21
novel_circ_000801	0.0374445	1.31166	E12vsE21
novel_circ_000810	0.00113959	-2.09863	E12vsE21
novel_circ_000830	0.0248942	3.41111	E12vsE21
novel_circ_000934	0.0245868	-4.61781	E12vsE21
novel_circ_000953	0.027385	17.5034	E12vsE21
novel_circ_000976	0.0480602	-2.58347	E12vsE21
novel_circ_001014	0.046408	-1.88667	E12vsE21
novel_circ_001039	0.0480602	-3.25785	E12vsE21
novel_circ_001120	0.00197164	4.3061	E12vsE21
novel_circ_001128	0.0327877	3.38901	E12vsE21
novel_circ_001131	0.0407354	-3.39659	E12vsE21
novel_circ_001132	0.0286941	-3.54439	E12vsE21
novel_circ_001143	0.0431376	-2.12752	E12vsE21
novel_circ_001144	0.0233231	3.97816	E12vsE21
novel_circ_001167	0.0321822	-17.6971	E12vsE21
novel_circ_001182	0.00277882	1.43337	E12vsE21
novel_circ_001210	1.071e-07	2.21567	E12vsE21
novel_circ_001230	0.0164698	-18.0396	E12vsE21
novel_circ_001255	0.0444987	-2.22271	E12vsE21
novel_circ_001259	0.0164698	-2.97431	E12vsE21
novel_circ_001270	0.0146865	-2.82691	E12vsE21
novel_circ_001276	8.44286e-05	-3.05168	E12vsE21
novel_circ_001383	0.00327764	-4.09321	E12vsE21
novel_circ_001388	0.00860212	4.08146	E12vsE21
novel_circ_001422	0.0358217	2.49063	E12vsE21
novel_circ_001430	0.0319381	-1.4833	E12vsE21
novel_circ_001459	3.555e-08	20.7599	E12vsE21
novel_circ_001462	0.0370674	17.5775	E12vsE21
novel_circ_001510	0.0374445	17.38	E12vsE21
novel_circ_001565	0.0326127	17.8641	E12vsE21
novel_circ_001575	0.000104727	-4.88131	E12vsE21
novel_circ_001578	0.0318172	3.37722	E12vsE21
novel_circ_001597	0.0444987	-1.18239	E12vsE21
novel_circ_001620	0.00327764	-2.92295	E12vsE21
novel_circ_001622	0.002026	18.8707	E12vsE21
novel_circ_001646	0.00522589	-3.08971	E12vsE21
novel_circ_001671	0.0456038	17.3435	E12vsE21
novel_circ_001687	0.00829945	1.32471	E12vsE21
novel_circ_001698	0.0314725	17.5381	E12vsE21
novel_circ_001729	0.0311987	-1.92468	E12vsE21
novel_circ_001772	0.0379972	-17.2744	E12vsE21
novel_circ_001791	0.0402251	1.81293	E12vsE21
novel_circ_001843	8.44286e-05	-4.13918	E12vsE21
novel_circ_001954	0.0321933	-2.32924	E12vsE21
novel_circ_001970	0.0444987	-4.6693	E12vsE21
novel_circ_002016	0.0408443	-1.05197	E12vsE21
novel_circ_002056	0.0487389	-2.09212	E12vsE21
novel_circ_002067	0.0320378	-1.65207	E12vsE21
novel_circ_002069	0.0326127	17.6133	E12vsE21
novel_circ_002070	0.0365274	-2.46125	E12vsE21
novel_circ_002099	0.0494651	1.45637	E12vsE21
novel_circ_002138	0.0442718	-1.20463	E12vsE21
novel_circ_002143	0.0313908	17.8864	E12vsE21
novel_circ_002183	0.0320322	17.4648	E12vsE21
novel_circ_002228	0.0480602	17.3038	E12vsE21
novel_circ_002237	0.0241279	18.029	E12vsE21
novel_circ_002247	0.033213	-2.8295	E12vsE21
novel_circ_002252	0.000255536	1.93907	E12vsE21
novel_circ_002262	0.0444987	3.39155	E12vsE21
novel_circ_002312	0.0189677	-17.9417	E12vsE21
novel_circ_002353	0.0435946	17.2295	E12vsE21
novel_circ_002362	4.28824e-05	-5.06211	E12vsE21
novel_circ_002365	0.0398806	-1.59557	E12vsE21
novel_circ_002367	0.0402251	17.3096	E12vsE21
novel_circ_002404	0.0444987	-3.77473	E12vsE21
novel_circ_002413	0.020938	-2.81522	E12vsE21
novel_circ_002427	0.0319381	-2.20011	E12vsE21
novel_circ_002444	0.0319381	-2.13176	E12vsE21
novel_circ_002450	0.00302699	-1.61863	E12vsE21
novel_circ_002528	1.17409e-05	-4.77138	E12vsE21
novel_circ_002529	0.0198213	3.72826	E12vsE21
novel_circ_002545	0.0486193	16.973	E12vsE21
novel_circ_002551	0.0294218	3.99786	E12vsE21
novel_circ_002555	0.0465701	17.3246	E12vsE21
novel_circ_002579	0.0482354	-2.08034	E12vsE21
novel_circ_002609	0.0318172	-2.69667	E12vsE21
novel_circ_002618	0.00235933	2.2969	E12vsE21
novel_circ_002623	0.00362484	-19.4364	E12vsE21
novel_circ_002632	0.0319381	17.4596	E12vsE21
novel_circ_002651	0.0465701	17.564	E12vsE21
novel_circ_002661	0.0311987	-4.40763	E12vsE21
novel_circ_002680	0.00202632	-5.37111	E12vsE21
novel_circ_002683	0.0443194	2.35151	E12vsE21
novel_circ_002689	0.0205797	-3.94618	E12vsE21
novel_circ_002716	0.00841904	-1.36311	E12vsE21
novel_circ_002733	0.000935526	-1.85243	E12vsE21
novel_circ_002739	0.0326942	-4.32147	E12vsE21
novel_circ_002742	0.0445	17.3748	E12vsE21
novel_circ_002810	0.00935313	-3.86213	E12vsE21
novel_circ_002828	0.0233231	-1.91865	E12vsE21
novel_circ_002835	0.029457	18.1389	E12vsE21
novel_circ_002853	0.0162929	-2.77966	E12vsE21
novel_circ_002887	0.0462343	2.69117	E12vsE21
novel_circ_002927	0.000174808	-5.16318	E12vsE21
novel_circ_002948	0.0118358	4.59979	E12vsE21
novel_circ_002950	0.0374445	-17.9266	E12vsE21
novel_circ_002969	0.0294208	2.02673	E12vsE21
novel_circ_002990	0.0435946	-17.2879	E12vsE21
novel_circ_003077	0.0221774	-2.67114	E12vsE21
novel_circ_003124	0.0279896	-2.78942	E12vsE21
novel_circ_003150	0.00758619	-3.82841	E12vsE21
novel_circ_003158	0.0383865	17.4304	E12vsE21
novel_circ_003160	0.0243781	-2.39342	E12vsE21
novel_circ_003171	8.44286e-05	-4.72114	E12vsE21
novel_circ_003187	0.0319381	-3.4228	E12vsE21
novel_circ_003207	0.0116937	1.95458	E12vsE21
novel_circ_003218	0.0057796	-4.7048	E12vsE21
novel_circ_003225	0.0465701	17.564	E12vsE21
novel_circ_003232	0.002026	-2.64586	E12vsE21
novel_circ_003255	0.0314725	-17.4645	E12vsE21
novel_circ_003270	0.0319381	-1.52904	E12vsE21
novel_circ_003291	0.0164698	-2.75163	E12vsE21
novel_circ_003306	0.00522589	-18.7189	E12vsE21
novel_circ_003355	0.00202632	-18.6456	E12vsE21
novel_circ_003358	0.000750441	-6.00641	E12vsE21
novel_circ_003427	0.00170025	18.7713	E12vsE21
novel_circ_003483	0.00800338	-2.35835	E12vsE21
novel_circ_003526	0.0231826	3.99087	E12vsE21
novel_circ_003541	0.0459224	-17.6098	E12vsE21
novel_circ_003545	0.00343514	-2.33539	E12vsE21
novel_circ_003572	0.0137498	1.16871	E12vsE21
novel_circ_003608	0.000458438	-19.4169	E12vsE21
novel_circ_003611	0.0257557	3.37442	E12vsE21
novel_circ_003620	0.0260814	-2.33493	E12vsE21
novel_circ_003626	0.0242493	2.11789	E12vsE21
novel_circ_003640	0.0279896	-4.54364	E12vsE21
novel_circ_003648	0.0319381	-1.29726	E12vsE21
novel_circ_003649	0.0396372	17.1639	E12vsE21
novel_circ_003655	0.0371059	-2.70231	E12vsE21
novel_circ_003673	0.0271542	-2.73146	E12vsE21
novel_circ_003703	0.0387656	17.2925	E12vsE21
novel_circ_003737	0.0449961	1.5973	E12vsE21
novel_circ_003760	0.0223164	-2.24775	E12vsE21
novel_circ_003767	0.0104234	-1.90729	E12vsE21
novel_circ_003790	0.00649408	-3.83356	E12vsE21
novel_circ_003830	0.046408	-2.23072	E12vsE21
novel_circ_003871	0.0254392	17.5263	E12vsE21
novel_circ_003873	0.0445	-1.76767	E12vsE21
novel_circ_003892	0.00716094	2.73605	E12vsE21
novel_circ_003911	0.0326127	3.65387	E12vsE21
novel_circ_003996	0.0301229	17.5841	E12vsE21
novel_circ_004059	0.0146865	-3.06757	E12vsE21
novel_circ_004072	0.00197164	-2.91631	E12vsE21
novel_circ_004077	0.0137498	-18.1571	E12vsE21
novel_circ_004106	0.0422118	-4.16152	E12vsE21
novel_circ_004139	0.0480602	17.3038	E12vsE21
novel_circ_004164	0.0459224	-17.5991	E12vsE21
novel_circ_004179	8.2125e-08	-3.79997	E12vsE21
novel_circ_004195	0.0196456	-2.21145	E12vsE21
novel_circ_004263	0.00931154	-4.88953	E12vsE21
novel_circ_004290	0.037621	2.41559	E12vsE21
novel_circ_004291	0.0254059	-17.7171	E12vsE21
novel_circ_004321	0.0431376	17.2379	E12vsE21
novel_circ_004332	0.0274117	-17.7528	E12vsE21
novel_circ_004339	0.0225648	2.7777	E12vsE21
novel_circ_004350	0.0199902	-17.9093	E12vsE21
novel_circ_004395	0.000796622	-4.3664	E12vsE21
novel_circ_004400	0.0466583	-2.20956	E12vsE21
novel_circ_004428	0.000174808	-3.99781	E12vsE21
novel_circ_004448	0.00538589	-4.73844	E12vsE21
novel_circ_004480	0.0326127	-2.33785	E12vsE21
novel_circ_004494	0.00213519	3.96487	E12vsE21
novel_circ_004495	0.0445	2.40407	E12vsE21
novel_circ_004519	0.0431376	17.6502	E12vsE21
novel_circ_004520	0.0309155	-2.04786	E12vsE21
novel_circ_004551	0.0207273	1.862	E12vsE21
novel_circ_004556	0.00800338	-3.79703	E12vsE21
novel_circ_004566	0.0435946	1.37411	E12vsE21
novel_circ_004584	0.0346415	-4.45999	E12vsE21
novel_circ_004593	0.00887773	-1.32842	E12vsE21
novel_circ_004664	0.00556416	-2.65716	E12vsE21
novel_circ_004667	0.0189677	17.7163	E12vsE21
novel_circ_004669	0.0358217	17.6802	E12vsE21
novel_circ_004677	0.0300633	-2.39364	E12vsE21
novel_circ_004682	0.0314725	18.7454	E12vsE21
novel_circ_004708	0.0242493	-17.6703	E12vsE21
novel_circ_004719	0.0466473	-1.87743	E12vsE21
novel_circ_004739	0.0435626	-4.22341	E12vsE21
novel_circ_004757	2.82938e-07	-3.84625	E12vsE21
novel_circ_004770	0.00328547	-5.19237	E12vsE21
novel_circ_004813	0.0470619	3.14234	E12vsE21
novel_circ_004848	0.0425405	-1.14004	E12vsE21
novel_circ_004862	0.0347448	2.34248	E12vsE21
novel_circ_004903	0.0358927	-2.16893	E12vsE21
novel_circ_004919	0.0165156	-4.48547	E12vsE21
novel_circ_004921	0.00197164	18.473	E12vsE21
novel_circ_004924	0.0260814	-1.16362	E12vsE21
novel_circ_004934	0.00438012	-3.21321	E12vsE21
novel_circ_004965	0.0314725	2.42191	E12vsE21
novel_circ_004982	0.0306838	-2.19229	E12vsE21
novel_circ_005018	0.0462343	-2.32869	E12vsE21
novel_circ_005021	0.0003645	-3.09451	E12vsE21
novel_circ_005022	0.0480602	17.075	E12vsE21
novel_circ_005070	0.0326127	2.7979	E12vsE21
novel_circ_005109	0.0278813	4.17257	E12vsE21
novel_circ_005116	1.14e-06	-4.50402	E12vsE21
novel_circ_005130	0.0245868	3.9328	E12vsE21
novel_circ_005158	0.00681247	17.9981	E12vsE21
novel_circ_005167	0.0424645	-1.95741	E12vsE21
novel_circ_005176	0.0407354	-3.01304	E12vsE21
novel_circ_005196	0.00170025	-2.78341	E12vsE21
novel_circ_005345	0.0147252	-1.80975	E12vsE21
novel_circ_005353	0.0326127	-2.09194	E12vsE21
novel_circ_005391	0.0075346	-2.73847	E12vsE21
novel_circ_005403	0.0355274	-17.4208	E12vsE21
novel_circ_005431	0.0141502	-3.04856	E12vsE21
novel_circ_005472	0.03695	-2.48205	E12vsE21
novel_circ_005478	0.000174808	2.25839	E12vsE21
novel_circ_005542	0.0360596	-4.50306	E12vsE21
novel_circ_005545	0.00758619	-4.63265	E12vsE21
novel_circ_005549	0.027781	-1.32407	E12vsE21
novel_circ_005659	0.00681247	-5.18855	E12vsE21
novel_circ_005666	0.046408	-3.70037	E12vsE21
novel_circ_005672	0.0126773	1.80074	E12vsE21
novel_circ_005736	0.0164698	18.5097	E12vsE21
novel_circ_005743	0.0377559	-17.5298	E12vsE21
novel_circ_005761	0.0392264	17.7729	E12vsE21
novel_circ_005785	0.0314725	-1.87752	E12vsE21
novel_circ_005803	1.53e-06	-4.73143	E12vsE21
novel_circ_005843	0.0347448	17.6679	E12vsE21
novel_circ_005866	0.0196456	2.608	E12vsE21
novel_circ_005901	0.0407354	-2.16854	E12vsE21
novel_circ_005907	0.0279896	2.71029	E12vsE21
novel_circ_005920	0.0429193	-17.5718	E12vsE21
novel_circ_005927	0.0191999	-2.69601	E12vsE21
novel_circ_005930	0.00522589	-2.09745	E12vsE21
novel_circ_005939	0.00649408	-1.98758	E12vsE21
novel_circ_005948	0.0129808	-2.25	E12vsE21
novel_circ_006002	0.0245868	17.7136	E12vsE21
novel_circ_006013	0.0357432	17.2866	E12vsE21
novel_circ_006022	0.00649408	-3.75918	E12vsE21
novel_circ_006028	0.0395535	-17.7121	E12vsE21
novel_circ_006041	0.00290723	4.68657	E12vsE21
novel_circ_006066	0.0320963	-3.92204	E12vsE21
novel_circ_006098	0.0198624	-2.78854	E12vsE21
novel_circ_006117	0.0326127	3.27243	E12vsE21
novel_circ_006173	0.0319381	17.3603	E12vsE21
novel_circ_006188	0.029457	3.66366	E12vsE21
novel_circ_006200	0.038016	-17.5704	E12vsE21
novel_circ_006228	0.0444987	-17.3227	E12vsE21
novel_circ_006233	0.0327276	-2.18558	E12vsE21
novel_circ_006289	0.0168249	-1.76104	E12vsE21
novel_circ_006343	0.0075346	18.0227	E12vsE21
novel_circ_006383	0.0318172	-2.95878	E12vsE21
novel_circ_006387	0.0422377	17.2749	E12vsE21
novel_circ_006398	0.0229168	-17.8784	E12vsE21
novel_circ_006404	0.00228567	-1.58126	E12vsE21
novel_circ_006412	0.0443194	-2.85706	E12vsE21
novel_circ_006441	0.00681247	1.9305	E12vsE21
novel_circ_006447	0.0326127	-1.55847	E12vsE21
novel_circ_006488	0.0346415	17.4524	E12vsE21
novel_circ_006530	0.00302699	-3.75982	E12vsE21
novel_circ_006539	0.0301229	-17.66	E12vsE21
novel_circ_006540	0.0444987	-17.3227	E12vsE21
novel_circ_006566	0.0126098	-3.32133	E12vsE21
novel_circ_006572	0.0464587	2.57739	E12vsE21
novel_circ_006574	0.0242493	3.44116	E12vsE21
novel_circ_006608	0.0459224	-18.0809	E12vsE21
novel_circ_006620	0.0275664	-4.52256	E12vsE21
novel_circ_006751	0.0396187	3.55064	E12vsE21
novel_circ_006783	0.0378243	1.0258	E12vsE21
novel_circ_006854	0.0374445	2.82291	E12vsE21
novel_circ_006855	0.00694701	-3.63091	E12vsE21
novel_circ_006860	0.0105656	-2.90446	E12vsE21
novel_circ_006865	2.772e-05	-4.05114	E12vsE21
novel_circ_006884	0.0373262	1.75561	E12vsE21
novel_circ_006904	0.0408664	-2.14037	E12vsE21
novel_circ_006909	0.0118358	1.56424	E12vsE21
novel_circ_006968	0.0311987	-17.5936	E12vsE21
novel_circ_006979	0.00328547	18.3068	E12vsE21
novel_circ_007014	0.00232502	1.62545	E12vsE21
novel_circ_007043	0.0154098	-2.15917	E12vsE21
novel_circ_007063	0.00170025	2.31145	E12vsE21
novel_circ_007069	0.0471194	2.23094	E12vsE21
novel_circ_007140	0.0370183	-1.98375	E12vsE21
novel_circ_007145	0.0197931	-2.61612	E12vsE21
novel_circ_007171	0.0470619	-1.95644	E12vsE21
novel_circ_007193	0.0372787	3.1496	E12vsE21
novel_circ_007194	0.0279823	-17.727	E12vsE21
novel_circ_007213	0.0199902	-17.9093	E12vsE21
novel_circ_007236	0.0347448	-1.53774	E12vsE21
novel_circ_007243	0.0326127	1.90676	E12vsE21
novel_circ_007270	0.00110363	18.5819	E12vsE21
novel_circ_007280	0.0243781	-17.7923	E12vsE21
novel_circ_007324	0.00285553	18.3712	E12vsE21
novel_circ_007339	0.0099941	1.87049	E12vsE21
novel_circ_007353	1.64625e-05	-1.89665	E12vsE21
novel_circ_007388	0.0146865	18.2539	E12vsE21
novel_circ_007392	0.046408	-1.89113	E12vsE21
novel_circ_007396	7.335e-08	20.3586	E12vsE21
novel_circ_007445	0.0128457	18.0602	E12vsE21
novel_circ_007452	0.0377559	-3.22612	E12vsE21
novel_circ_007478	0.00887773	17.9716	E12vsE21
novel_circ_007490	0.012495	4.34203	E12vsE21
novel_circ_007493	0.000796622	3.10148	E12vsE21
novel_circ_007503	0.0444987	-1.89889	E12vsE21
novel_circ_007517	0.0189677	-17.817	E12vsE21
novel_circ_007530	0.0402251	18.2149	E12vsE21
novel_circ_007532	0.0260814	2.59215	E12vsE21
novel_circ_007546	0.00165813	3.13929	E12vsE21
novel_circ_007552	0.0448868	-1.44879	E12vsE21
novel_circ_007575	0.0431376	-1.89205	E12vsE21
novel_circ_007585	0.0245868	17.5312	E12vsE21
novel_circ_007603	0.00408453	3.05337	E12vsE21
novel_circ_007665	0.0260814	-2.23236	E12vsE21
novel_circ_007680	0.0365945	-17.7983	E12vsE21
novel_circ_007707	0.00069	5.33263	E12vsE21
novel_circ_007727	0.0407354	3.05376	E12vsE21
novel_circ_007787	0.0319381	-2.59944	E12vsE21
novel_circ_007794	0.0326127	-1.4543	E12vsE21
novel_circ_007797	0.0129808	-18.0554	E12vsE21
novel_circ_007834	0.0311987	2.76997	E12vsE21
novel_circ_007913	0.0370183	-17.7283	E12vsE21
novel_circ_007918	0.0370183	3.30067	E12vsE21
novel_circ_007919	0.0446471	1.44421	E12vsE21
novel_circ_007925	0.0459224	-1.72672	E12vsE21
novel_circ_007930	0.0459224	2.74561	E12vsE21
novel_circ_007931	0.0319381	-17.8961	E12vsE21
novel_circ_007943	0.0314725	2.12031	E12vsE21
novel_circ_007964	0.00522589	-2.14131	E12vsE21
novel_circ_007981	0.00829945	-2.65556	E12vsE21
novel_circ_008006	0.00970317	18.0165	E12vsE21
novel_circ_008026	0.0466473	17.3568	E12vsE21
novel_circ_008051	0.0164698	-18.0396	E12vsE21
novel_circ_008102	0.0387531	-1.24226	E12vsE21
novel_circ_008109	0.0444987	-2.22406	E12vsE21
novel_circ_008115	0.00348057	-18.3789	E12vsE21
novel_circ_008142	0.0319381	2.69541	E12vsE21
novel_circ_008145	0.0146865	-2.36367	E12vsE21
novel_circ_008150	0.0178256	-4.71768	E12vsE21
novel_circ_008164	0.0198213	1.60164	E12vsE21
novel_circ_008168	0.0190122	-4.80996	E12vsE21
novel_circ_008173	0.0242493	2.20919	E12vsE21
novel_circ_008177	0.0416372	1.88648	E12vsE21
novel_circ_008178	0.0301229	-2.26263	E12vsE21
novel_circ_008240	2.29846e-05	-5.4449	E12vsE21
novel_circ_008255	0.0318172	-3.18184	E12vsE21
novel_circ_008256	0.0378243	-1.34967	E12vsE21
novel_circ_008260	0.0377559	17.2355	E12vsE21
novel_circ_008269	0.00887773	18.4672	E12vsE21
novel_circ_008278	0.0223164	-18.0316	E12vsE21
novel_circ_008303	0.023476	-2.76003	E12vsE21
novel_circ_008329	0.0326942	2.24079	E12vsE21
novel_circ_008331	0.0075346	18.4102	E12vsE21
novel_circ_008348	0.038016	2.36208	E12vsE21
novel_circ_008355	0.0362806	17.421	E12vsE21
novel_circ_008391	0.0057796	-5.22341	E12vsE21
novel_circ_008397	0.0364739	2.4325	E12vsE21
novel_circ_008414	0.0416372	17.5054	E12vsE21
novel_circ_008423	0.00302699	18.3222	E12vsE21
novel_circ_008434	0.0431294	-17.6044	E12vsE21
novel_circ_008445	0.00970317	2.97471	E12vsE21
novel_circ_008456	0.00170025	-5.46624	E12vsE21
novel_circ_008457	0.0147252	18.2767	E12vsE21
novel_circ_008475	0.0306838	-3.64826	E12vsE21
novel_circ_008545	0.0326942	1.82668	E12vsE21
novel_circ_008572	0.0374445	17.6662	E12vsE21
novel_circ_008587	0.0339531	-17.4526	E12vsE21
novel_circ_008603	0.0408664	3.36505	E12vsE21
novel_circ_008604	0.0254392	-2.46286	E12vsE21
novel_circ_008627	0.0343674	17.4544	E12vsE21
novel_circ_008630	0.016164	17.8764	E12vsE21
novel_circ_008656	0.0360596	-4.00736	E12vsE21
novel_circ_008672	0.00860212	2.05437	E12vsE21
novel_circ_008737	0.0377559	-3.54141	E12vsE21
novel_circ_008758	0.000168065	-3.87205	E12vsE21
novel_circ_008767	0.0435946	-17.2879	E12vsE21
novel_circ_008791	2.54571e-07	6.17653	E12vsE21
novel_circ_008799	0.0402251	-2.42376	E12vsE21
novel_circ_008801	0.0260814	17.5362	E12vsE21
novel_circ_008813	0.0416372	3.69651	E12vsE21
novel_circ_008820	0.00203091	-4.40071	E12vsE21
novel_circ_008845	0.0146865	-3.66039	E12vsE21
novel_circ_008846	0.0221799	-2.90195	E12vsE21
novel_circ_008848	0.0254392	1.66443	E12vsE21
novel_circ_008860	0.0443194	-2.96495	E12vsE21
novel_circ_008903	3.34687e-05	-20.127	E12vsE21
novel_circ_008932	0.0314725	3.89102	E12vsE21
novel_circ_008979	0.012495	4.20604	E12vsE21
novel_circ_009003	0.00165813	18.4791	E12vsE21
novel_circ_009046	0.00935313	-3.88865	E12vsE21
novel_circ_009069	0.0319381	-2.25079	E12vsE21
novel_circ_009080	0.029457	-3.09665	E12vsE21
novel_circ_009098	0.0407354	-1.92959	E12vsE21
novel_circ_009122	0.0396452	-1.70509	E12vsE21
novel_circ_009142	0.00170025	-4.46624	E12vsE21
novel_circ_009151	0.0465106	-2.64775	E12vsE21
novel_circ_009218	0.0242493	-2.51783	E12vsE21
novel_circ_009243	0.0170499	-17.9006	E12vsE21
novel_circ_009313	0.029457	17.7791	E12vsE21
novel_circ_009333	0.0326127	2.11173	E12vsE21
novel_circ_009354	0.0480602	17.5132	E12vsE21
novel_circ_009358	0.0311987	-3.93716	E12vsE21
novel_circ_009442	0.0275664	2.59825	E12vsE21
novel_circ_009457	0.0374445	-3.81108	E12vsE21
novel_circ_009471	0.0402251	17.4712	E12vsE21
novel_circ_009483	0.0326414	-1.32536	E12vsE21
novel_circ_009568	0.0377559	17.6437	E12vsE21
novel_circ_009615	0.0343031	17.3526	E12vsE21
novel_circ_009618	0.0422118	1.10628	E12vsE21
novel_circ_009620	0.0482354	-2.20061	E12vsE21
novel_circ_009639	0.0130933	3.09849	E12vsE21
novel_circ_009658	0.0427734	-1.28907	E12vsE21
novel_circ_009718	0.0306838	-2.82195	E12vsE21
novel_circ_009741	0.0497626	-17.2104	E12vsE21
novel_circ_009799	0.0396452	17.6998	E12vsE21
novel_circ_009802	0.00343458	18.4361	E12vsE21
novel_circ_009824	0.00106154	-5.57097	E12vsE21
novel_circ_009849	0.0314725	2.81101	E12vsE21
novel_circ_009851	0.0164698	2.79501	E12vsE21
novel_circ_009869	0.000796622	-1.54289	E12vsE21
novel_circ_009927	1.785e-07	-3.81611	E12vsE21
novel_circ_009936	0.00522589	-3.06411	E12vsE21
novel_circ_000077	0.0461167	-16.8522	E16vsE19
novel_circ_000093	0.045607	2.56853	E16vsE19
novel_circ_000100	0.0457532	2.00372	E16vsE19
novel_circ_000130	0.0394143	-3.52828	E16vsE19
novel_circ_000138	0.0410957	1.31693	E16vsE19
novel_circ_000183	0.00722068	4.64029	E16vsE19
novel_circ_000195	0.0409671	-2.71013	E16vsE19
novel_circ_000255	0.0410957	4.06883	E16vsE19
novel_circ_000259	0.0193531	-17.6184	E16vsE19
novel_circ_000282	0.0394143	-2.39985	E16vsE19
novel_circ_000436	0.045607	-2.37469	E16vsE19
novel_circ_000548	0.0466133	3.44888	E16vsE19
novel_circ_000562	0.0296421	-19.1871	E16vsE19
novel_circ_000612	0.0394143	-2.78725	E16vsE19
novel_circ_000630	0.045607	-3.53312	E16vsE19
novel_circ_000644	0.0394143	17.8896	E16vsE19
novel_circ_000645	0.0459896	-3.42811	E16vsE19
novel_circ_000810	0.0135967	-2.00489	E16vsE19
novel_circ_000836	0.0425332	-2.5666	E16vsE19
novel_circ_000919	0.0491902	17.2389	E16vsE19
novel_circ_000970	0.045607	-3.49751	E16vsE19
novel_circ_001007	0.045607	-1.34614	E16vsE19
novel_circ_001038	0.0466133	17.1881	E16vsE19
novel_circ_001049	0.0294844	-17.5442	E16vsE19
novel_circ_001082	0.0426854	-17.2095	E16vsE19
novel_circ_001118	0.0466133	4.14405	E16vsE19
novel_circ_001144	0.0246516	1.80237	E16vsE19
novel_circ_001297	0.0183191	19.6495	E16vsE19
novel_circ_001565	0.045607	2.76324	E16vsE19
novel_circ_001567	0.045607	-2.37637	E16vsE19
novel_circ_001570	0.0466133	3.91885	E16vsE19
novel_circ_001724	0.0394143	3.60981	E16vsE19
novel_circ_001729	0.0201043	-2.47048	E16vsE19
novel_circ_001736	0.0466133	17.1421	E16vsE19
novel_circ_001760	0.045607	4.37463	E16vsE19
novel_circ_001793	0.0246516	-3.8231	E16vsE19
novel_circ_001843	0.0387282	-2.3534	E16vsE19
novel_circ_001863	0.0499938	-16.6936	E16vsE19
novel_circ_002079	0.0183191	-17.6601	E16vsE19
novel_circ_002107	0.0425964	-17.0191	E16vsE19
novel_circ_002174	0.0315319	19.0532	E16vsE19
novel_circ_002275	0.0410957	-2.37412	E16vsE19
novel_circ_002372	0.045607	-16.8123	E16vsE19
novel_circ_002446	0.0206605	-18.0161	E16vsE19
novel_circ_002497	0.045607	1.43178	E16vsE19
novel_circ_002680	0.00047676	-4.42529	E16vsE19
novel_circ_002720	0.045607	-2.42505	E16vsE19
novel_circ_002853	0.0432179	-2.88007	E16vsE19
novel_circ_002950	0.0183191	-17.5334	E16vsE19
novel_circ_002978	0.045607	16.8866	E16vsE19
novel_circ_002992	0.0410957	-17.076	E16vsE19
novel_circ_003020	0.045607	-16.7799	E16vsE19
novel_circ_003150	0.046473	-2.49589	E16vsE19
novel_circ_003160	0.00204885	-3.45431	E16vsE19
novel_circ_003171	0.0466133	-2.01468	E16vsE19
novel_circ_003178	0.0477189	17.1839	E16vsE19
novel_circ_003208	0.045607	-2.41996	E16vsE19
novel_circ_003229	0.0355929	-17.4047	E16vsE19
novel_circ_003347	0.0410957	2.81641	E16vsE19
novel_circ_003392	0.045607	-3.14905	E16vsE19
novel_circ_003427	0.00922107	3.56305	E16vsE19
novel_circ_003456	0.0394143	-17.1044	E16vsE19
novel_circ_003461	0.0193531	17.6655	E16vsE19
novel_circ_003483	0.0410957	-1.59823	E16vsE19
novel_circ_003620	0.0457532	-1.48336	E16vsE19
novel_circ_003627	0.0394143	-3.29323	E16vsE19
novel_circ_003636	0.0355929	-4.18408	E16vsE19
novel_circ_003753	0.045607	-16.8801	E16vsE19
novel_circ_003804	0.045607	-3.43569	E16vsE19
novel_circ_003857	0.045607	16.9139	E16vsE19
novel_circ_004153	0.045607	-1.87416	E16vsE19
novel_circ_004159	0.0410957	17.8867	E16vsE19
novel_circ_004179	0.0183191	-1.45022	E16vsE19
novel_circ_004224	0.0459896	1.5996	E16vsE19
novel_circ_004259	0.0394143	-17.3017	E16vsE19
novel_circ_004271	0.00922107	-3.02485	E16vsE19
novel_circ_004304	0.0394143	-17.1044	E16vsE19
novel_circ_004347	0.0414982	17.129	E16vsE19
novel_circ_004362	0.045607	2.97872	E16vsE19
novel_circ_004395	0.0432179	-1.57317	E16vsE19
novel_circ_004428	0.0193531	-2.82537	E16vsE19
novel_circ_004495	0.0466133	1.9967	E16vsE19
novel_circ_004568	0.0355929	1.4245	E16vsE19
novel_circ_004578	0.0499938	17.0109	E16vsE19
novel_circ_004601	0.0466133	16.7373	E16vsE19
novel_circ_004690	0.045607	-2.31513	E16vsE19
novel_circ_004719	0.0499938	-3.20468	E16vsE19
novel_circ_004748	0.045607	-16.8439	E16vsE19
novel_circ_004827	0.00922107	-3.08202	E16vsE19
novel_circ_004831	0.0462226	2.91415	E16vsE19
novel_circ_004895	0.046473	-16.7012	E16vsE19
novel_circ_004921	0.000124062	6.40294	E16vsE19
novel_circ_004925	0.0425964	-17.0689	E16vsE19
novel_circ_004932	0.045607	-16.883	E16vsE19
novel_circ_005020	0.0439825	-1.36652	E16vsE19
novel_circ_005109	0.0477189	-3.58052	E16vsE19
novel_circ_005116	0.0206605	-2.44428	E16vsE19
novel_circ_005127	0.0461167	-16.9103	E16vsE19
novel_circ_005271	0.0394143	-3.61428	E16vsE19
novel_circ_005327	0.0394143	-2.58021	E16vsE19
novel_circ_005333	0.045607	-2.69927	E16vsE19
novel_circ_005478	0.0462226	1.05516	E16vsE19
novel_circ_005542	0.0183191	-4.87264	E16vsE19
novel_circ_005562	0.0394143	-17.3162	E16vsE19
novel_circ_005569	0.0286556	17.7263	E16vsE19
novel_circ_005788	0.045607	-2.59905	E16vsE19
novel_circ_005803	0.00047676	-19.6286	E16vsE19
novel_circ_005977	0.0487219	-16.8853	E16vsE19
novel_circ_005978	0.0410957	3.49551	E16vsE19
novel_circ_006051	0.045607	-1.64687	E16vsE19
novel_circ_006118	0.045607	4.89043	E16vsE19
novel_circ_006135	0.0466133	2.72782	E16vsE19
novel_circ_006233	0.0410957	-2.62088	E16vsE19
novel_circ_006268	0.0461323	4.38275	E16vsE19
novel_circ_006342	0.0355929	4.27569	E16vsE19
novel_circ_006343	0.0193531	2.92793	E16vsE19
novel_circ_006441	0.0491019	1.24735	E16vsE19
novel_circ_006510	0.0466133	-2.36596	E16vsE19
novel_circ_006580	0.045607	-1.96563	E16vsE19
novel_circ_006785	0.045607	-3.53539	E16vsE19
novel_circ_006838	0.0183191	-2.52362	E16vsE19
novel_circ_006860	0.0390477	-2.34098	E16vsE19
novel_circ_006865	0.0410957	-3.19276	E16vsE19
novel_circ_006963	0.045607	4.00078	E16vsE19
novel_circ_006969	0.045607	-3.42589	E16vsE19
novel_circ_007037	0.0462226	-16.9738	E16vsE19
novel_circ_007159	0.0355929	-17.3729	E16vsE19
novel_circ_007246	0.0476302	-16.6162	E16vsE19
novel_circ_007262	0.0410957	-3.39411	E16vsE19
novel_circ_007324	0.045607	2.57304	E16vsE19
novel_circ_007423	0.045607	-17.0372	E16vsE19
novel_circ_007446	0.0466133	16.7239	E16vsE19
novel_circ_007450	0.045607	-2.25447	E16vsE19
novel_circ_007493	0.046473	2.32344	E16vsE19
novel_circ_007511	0.0394143	-3.91576	E16vsE19
novel_circ_007546	0.0394143	2.10576	E16vsE19
novel_circ_007585	0.0295851	2.62307	E16vsE19
novel_circ_007635	0.038789	1.82812	E16vsE19
novel_circ_007639	0.0462226	-2.926	E16vsE19
novel_circ_007683	0.0193531	20.1434	E16vsE19
novel_circ_007707	0.0304502	2.03088	E16vsE19
novel_circ_007763	0.0499938	-17.0048	E16vsE19
novel_circ_007824	0.0410957	-17.0735	E16vsE19
novel_circ_007850	0.0258982	2.00284	E16vsE19
novel_circ_007862	0.0461128	2.74095	E16vsE19
novel_circ_007931	0.0394143	-2.19632	E16vsE19
novel_circ_007972	0.0466133	1.4466	E16vsE19
novel_circ_008031	0.0432179	1.97165	E16vsE19
novel_circ_008142	0.00322596	20.2168	E16vsE19
novel_circ_008155	0.0296421	-17.5684	E16vsE19
novel_circ_008167	0.0426854	17.1521	E16vsE19
novel_circ_008173	0.0410957	1.83629	E16vsE19
novel_circ_008200	0.0336437	-18.9985	E16vsE19
novel_circ_008269	0.0394143	3.80717	E16vsE19
novel_circ_008319	0.0414982	2.57366	E16vsE19
novel_circ_008397	0.00922107	2.4391	E16vsE19
novel_circ_008451	0.045607	-16.7799	E16vsE19
novel_circ_008518	0.0394143	3.76187	E16vsE19
novel_circ_008632	0.00922107	-3.85103	E16vsE19
novel_circ_008672	0.045607	1.09699	E16vsE19
novel_circ_008758	0.0193531	-2.23685	E16vsE19
novel_circ_008801	0.0384399	3.02661	E16vsE19
novel_circ_008884	0.0462226	2.74726	E16vsE19
novel_circ_008889	0.045607	-16.7799	E16vsE19
novel_circ_008926	0.0246516	17.6649	E16vsE19
novel_circ_008932	0.0462226	1.98116	E16vsE19
novel_circ_009041	0.0466133	2.65586	E16vsE19
novel_circ_009173	0.045607	-2.36792	E16vsE19
novel_circ_009291	0.00922107	2.52902	E16vsE19
novel_circ_009434	0.045607	3.15775	E16vsE19
novel_circ_009457	0.045607	-3.37734	E16vsE19
novel_circ_009511	0.0296421	-2.90437	E16vsE19
novel_circ_009587	0.045607	-16.8508	E16vsE19
novel_circ_009961	0.045607	17.2294	E16vsE19
novel_circ_000075	0.0450925	1.47505	E16vsE21
novel_circ_000078	0.0255363	1.41328	E16vsE21
novel_circ_000144	0.0320823	3.70449	E16vsE21
novel_circ_000152	0.0454156	-16.8386	E16vsE21
novel_circ_000218	0.0440741	-2.03124	E16vsE21
novel_circ_000224	0.00780766	-3.77078	E16vsE21
novel_circ_000226	0.0427192	1.35281	E16vsE21
novel_circ_000259	0.0255363	-3.57348	E16vsE21
novel_circ_000260	0.0296918	-17.1303	E16vsE21
novel_circ_000277	0.0335782	17.1889	E16vsE21
novel_circ_000284	0.0286157	17.1951	E16vsE21
novel_circ_000311	0.0200478	3.10923	E16vsE21
novel_circ_000326	0.0283633	-17.0419	E16vsE21
novel_circ_000336	0.00410665	-18.223	E16vsE21
novel_circ_000388	0.0440741	-1.26891	E16vsE21
novel_circ_000399	0.0437212	-3.1196	E16vsE21
novel_circ_000410	0.0213757	-2.7434	E16vsE21
novel_circ_000500	0.0255363	3.50317	E16vsE21
novel_circ_000521	2.3776e-11	8.04775	E16vsE21
novel_circ_000538	0.00285808	2.68902	E16vsE21
novel_circ_000562	0.022641	-19.1871	E16vsE21
novel_circ_000606	0.0257331	-2.94957	E16vsE21
novel_circ_000644	0.0482055	17.1381	E16vsE21
novel_circ_000705	0.00780766	-2.28166	E16vsE21
novel_circ_000755	0.0320679	-17.1819	E16vsE21
novel_circ_000765	0.0431279	-2.9567	E16vsE21
novel_circ_000766	0.0321604	4.1113	E16vsE21
novel_circ_000810	7.696e-06	-2.66869	E16vsE21
novel_circ_000817	0.0437212	-1.67271	E16vsE21
novel_circ_000836	0.0482055	-2.00232	E16vsE21
novel_circ_000902	0.0440741	16.8269	E16vsE21
novel_circ_000961	0.0213757	17.3855	E16vsE21
novel_circ_001007	0.0248897	-1.91479	E16vsE21
novel_circ_001029	0.0404149	2.9271	E16vsE21
novel_circ_001050	0.0348963	-3.25204	E16vsE21
novel_circ_001082	0.0320823	-17.2095	E16vsE21
novel_circ_001116	0.0221212	2.39391	E16vsE21
novel_circ_001120	0.0015648	3.71954	E16vsE21
novel_circ_001132	0.0320823	-3.54784	E16vsE21
novel_circ_001141	0.0454156	-3.38692	E16vsE21
novel_circ_001191	0.0145453	2.93436	E16vsE21
novel_circ_001210	0.0236263	1.1229	E16vsE21
novel_circ_001262	0.0123514	17.7059	E16vsE21
novel_circ_001276	0.0442566	-1.78621	E16vsE21
novel_circ_001341	0.0440741	17.0545	E16vsE21
novel_circ_001365	0.041998	3.72885	E16vsE21
novel_circ_001381	0.0437212	-16.7427	E16vsE21
novel_circ_001383	0.041998	-2.87492	E16vsE21
novel_circ_001459	1.792e-05	4.57022	E16vsE21
novel_circ_001476	0.0411333	-16.9132	E16vsE21
novel_circ_001479	0.0483377	16.6608	E16vsE21
novel_circ_001481	0.0236888	-3.64596	E16vsE21
novel_circ_001483	0.0411419	2.85544	E16vsE21
novel_circ_001565	0.0482055	2.90156	E16vsE21
novel_circ_001575	0.00251692	-3.91241	E16vsE21
novel_circ_001599	0.0394546	-16.9876	E16vsE21
novel_circ_001646	0.0459248	-2.10896	E16vsE21
novel_circ_001650	0.0359506	-3.00754	E16vsE21
novel_circ_001665	0.0435818	2.72032	E16vsE21
novel_circ_001687	0.0213757	1.31709	E16vsE21
novel_circ_001703	0.0283633	-3.94444	E16vsE21
novel_circ_001769	0.0411333	1.86594	E16vsE21
novel_circ_001843	3.50171e-05	-5.04011	E16vsE21
novel_circ_001884	0.0470093	-2.94256	E16vsE21
novel_circ_001935	0.0469427	-3.17107	E16vsE21
novel_circ_001954	0.0210708	-2.36275	E16vsE21
novel_circ_001988	0.0469427	-1.70584	E16vsE21
novel_circ_001997	0.0437212	17.1471	E16vsE21
novel_circ_002069	0.0213757	17.6133	E16vsE21
novel_circ_002070	0.0260319	-2.59044	E16vsE21
novel_circ_002122	0.0399312	-17.017	E16vsE21
novel_circ_002138	0.0359506	-1.21673	E16vsE21
novel_circ_002143	0.0382746	4.37968	E16vsE21
novel_circ_002183	0.0454156	2.808	E16vsE21
novel_circ_002252	0.00738284	1.56351	E16vsE21
novel_circ_002275	0.0123514	-4.12131	E16vsE21
novel_circ_002287	0.0396284	-4.27829	E16vsE21
novel_circ_002403	0.0479309	17.7082	E16vsE21
novel_circ_002450	0.0123514	-2.03089	E16vsE21
novel_circ_002528	0.00780766	-3.80316	E16vsE21
novel_circ_002590	0.0470093	-16.6162	E16vsE21
novel_circ_002609	0.0405814	-2.38844	E16vsE21
novel_circ_002622	0.0320679	1.12704	E16vsE21
novel_circ_002632	0.0374462	3.66689	E16vsE21
novel_circ_002680	1.6192e-05	-6.28143	E16vsE21
novel_circ_002742	0.0445685	3.5821	E16vsE21
novel_circ_002816	0.0335315	-17.3348	E16vsE21
novel_circ_002828	0.0123514	-1.82806	E16vsE21
novel_circ_002835	0.0482055	3.34622	E16vsE21
novel_circ_002854	0.0455232	16.7697	E16vsE21
novel_circ_002888	0.0437212	1.1927	E16vsE21
novel_circ_002927	0.0258569	-3.94307	E16vsE21
novel_circ_002950	0.0123514	-17.5334	E16vsE21
novel_circ_002977	0.0435818	-2.50218	E16vsE21
novel_circ_003062	0.0296918	1.98236	E16vsE21
novel_circ_003150	0.0255363	-3.25952	E16vsE21
novel_circ_003160	0.000208582	-3.72199	E16vsE21
novel_circ_003171	0.001	-4.48763	E16vsE21
novel_circ_003219	0.0470093	3.70467	E16vsE21
novel_circ_003223	0.0440741	4.54013	E16vsE21
novel_circ_003227	0.0437212	-2.67936	E16vsE21
novel_circ_003229	0.022641	-17.4047	E16vsE21
novel_circ_003270	0.0412401	-1.51453	E16vsE21
novel_circ_003370	0.0182649	-17.474	E16vsE21
novel_circ_003392	0.0239378	-17.248	E16vsE21
novel_circ_003394	0.0260533	-1.70618	E16vsE21
novel_circ_003427	0.00528877	3.80878	E16vsE21
novel_circ_003456	0.0296918	-17.1044	E16vsE21
novel_circ_003483	0.0296918	-1.84223	E16vsE21
novel_circ_003526	0.0440741	2.49137	E16vsE21
novel_circ_003608	0.0296918	-17.5919	E16vsE21
novel_circ_003620	0.00251692	-3.23358	E16vsE21
novel_circ_003626	0.0335782	1.80166	E16vsE21
novel_circ_003636	0.0123514	-18.2831	E16vsE21
novel_circ_003640	0.022641	-4.79265	E16vsE21
novel_circ_003649	0.0255363	17.1639	E16vsE21
novel_circ_003703	0.0437212	4.21393	E16vsE21
novel_circ_003743	0.0348963	-3.39257	E16vsE21
novel_circ_003804	0.0255363	-17.331	E16vsE21
novel_circ_003821	0.0412401	2.1008	E16vsE21
novel_circ_003870	0.0482055	2.47829	E16vsE21
novel_circ_003873	0.0165201	-2.51415	E16vsE21
novel_circ_003892	0.0286597	1.70559	E16vsE21
novel_circ_003909	0.0169288	-17.9674	E16vsE21
novel_circ_003935	0.0405814	2.76833	E16vsE21
novel_circ_004019	0.0338898	17.0227	E16vsE21
novel_circ_004059	0.0469427	-2.28673	E16vsE21
novel_circ_004061	0.0427192	-16.8493	E16vsE21
novel_circ_004064	0.0338898	-1.9845	E16vsE21
novel_circ_004079	0.0482695	-2.70108	E16vsE21
novel_circ_004139	0.0320679	17.3038	E16vsE21
novel_circ_004153	0.0108555	-3.25358	E16vsE21
novel_circ_004159	0.0169304	18.0982	E16vsE21
novel_circ_004179	0.000129067	-2.62801	E16vsE21
novel_circ_004185	0.0320823	1.90432	E16vsE21
novel_circ_004195	0.0437212	-1.91767	E16vsE21
novel_circ_004215	0.0470093	-16.6162	E16vsE21
novel_circ_004278	0.0296918	-17.1569	E16vsE21
novel_circ_004304	0.0296918	-17.1044	E16vsE21
novel_circ_004347	0.0411333	17.4452	E16vsE21
novel_circ_004350	0.0403149	-17.0987	E16vsE21
novel_circ_004395	0.000309333	-3.93628	E16vsE21
novel_circ_004400	0.0293425	-2.39461	E16vsE21
novel_circ_004418	0.0358481	1.96741	E16vsE21
novel_circ_004428	0.0115947	-3.02144	E16vsE21
novel_circ_004495	0.0335782	1.83629	E16vsE21
novel_circ_004520	0.0293425	-2.37963	E16vsE21
novel_circ_004584	0.0213757	-4.60268	E16vsE21
novel_circ_004608	0.0257331	-17.4156	E16vsE21
novel_circ_004748	0.0411333	-16.8439	E16vsE21
novel_circ_004757	0.0126725	-2.6511	E16vsE21
novel_circ_004766	0.00472863	-5.09011	E16vsE21
novel_circ_004770	0.0286597	-3.60105	E16vsE21
novel_circ_004827	0.0338898	-1.77096	E16vsE21
novel_circ_004832	0.0459248	-2.63849	E16vsE21
novel_circ_004921	0.000708267	5.39445	E16vsE21
novel_circ_004932	0.0384332	-16.883	E16vsE21
novel_circ_004982	0.0401207	-2.07059	E16vsE21
novel_circ_005012	0.0261038	-17.6745	E16vsE21
novel_circ_005021	0.0362223	-1.89133	E16vsE21
novel_circ_005022	0.0454156	2.76653	E16vsE21
novel_circ_005040	0.0417819	17.2852	E16vsE21
novel_circ_005069	0.0479309	16.9702	E16vsE21
novel_circ_005112	0.0411333	-4.09222	E16vsE21
novel_circ_005116	0.00409907	-3.45496	E16vsE21
novel_circ_005120	0.0411333	-16.9413	E16vsE21
novel_circ_005188	0.0182649	-17.6295	E16vsE21
novel_circ_005189	0.0437212	17.4271	E16vsE21
novel_circ_005196	0.0215044	-2.01851	E16vsE21
novel_circ_005260	0.0283633	-17.0748	E16vsE21
novel_circ_005388	0.046132	-17.1215	E16vsE21
novel_circ_005397	0.0348572	-4.20025	E16vsE21
novel_circ_005456	0.0383994	1.2131	E16vsE21
novel_circ_005478	0.0015648	1.89157	E16vsE21
novel_circ_005508	0.0470093	5.13632	E16vsE21
novel_circ_005514	0.045943	-16.7671	E16vsE21
novel_circ_005542	0.00410665	-5.84356	E16vsE21
novel_circ_005562	0.0482055	-4.21691	E16vsE21
novel_circ_005606	0.0446079	1.69341	E16vsE21
novel_circ_005662	0.0255363	-2.80913	E16vsE21
novel_circ_005672	0.0239378	1.54916	E16vsE21
novel_circ_005740	0.0437212	16.9657	E16vsE21
novel_circ_005761	0.0427192	3.69439	E16vsE21
novel_circ_005785	0.0282588	-1.93959	E16vsE21
novel_circ_005788	0.0143532	-17.4456	E16vsE21
novel_circ_005803	0.00342111	-4.37863	E16vsE21
novel_circ_005843	0.04241	3.58933	E16vsE21
novel_circ_005901	0.0482055	-2.4125	E16vsE21
novel_circ_005927	0.0335782	-2.44163	E16vsE21
novel_circ_005930	0.0320823	-1.60942	E16vsE21
novel_circ_005935	0.0482055	2.81293	E16vsE21
novel_circ_005939	0.0412401	-1.61965	E16vsE21
novel_circ_005968	0.0469597	-1.55544	E16vsE21
novel_circ_006041	0.0286597	2.20613	E16vsE21
novel_circ_006051	0.0482055	-1.85613	E16vsE21
novel_circ_006118	0.0123514	5.17864	E16vsE21
novel_circ_006135	0.00308697	4.94327	E16vsE21
novel_circ_006188	0.0298586	2.60352	E16vsE21
novel_circ_006235	0.0338898	-4.36228	E16vsE21
novel_circ_006289	0.0437212	-1.64172	E16vsE21
novel_circ_006307	0.0255363	2.69625	E16vsE21
novel_circ_006322	0.0499962	16.7613	E16vsE21
novel_circ_006332	0.0181761	3.8488	E16vsE21
novel_circ_006343	0.0437212	2.27842	E16vsE21
novel_circ_006368	0.0405814	-2.62051	E16vsE21
novel_circ_006375	0.0380604	-3.54431	E16vsE21
novel_circ_006397	0.0470093	-16.6601	E16vsE21
novel_circ_006404	0.0170729	-1.34568	E16vsE21
novel_circ_006501	0.0470093	17.2257	E16vsE21
novel_circ_006539	0.0121561	-17.579	E16vsE21
novel_circ_006665	0.0362223	-17.3627	E16vsE21
novel_circ_006710	0.026819	17.4812	E16vsE21
novel_circ_006785	0.0123514	-17.6344	E16vsE21
novel_circ_006838	0.0260533	-1.99747	E16vsE21
novel_circ_006855	0.0440741	-3.26503	E16vsE21
novel_circ_006856	0.0437212	16.9657	E16vsE21
novel_circ_006860	0.0219819	-2.66131	E16vsE21
novel_circ_006884	0.0454156	1.38597	E16vsE21
novel_circ_006951	0.0482055	-16.6662	E16vsE21
novel_circ_006963	0.0435818	3.7416	E16vsE21
novel_circ_006969	0.0213757	-17.3212	E16vsE21
novel_circ_006979	0.0412401	1.91243	E16vsE21
novel_circ_007037	0.0440741	-16.9738	E16vsE21
novel_circ_007063	0.0320823	1.36191	E16vsE21
novel_circ_007069	0.0412401	2.08507	E16vsE21
novel_circ_007151	0.0409915	-1.9386	E16vsE21
novel_circ_007243	0.0470093	1.57472	E16vsE21
novel_circ_007246	0.0470093	-16.6162	E16vsE21
novel_circ_007270	0.000342154	5.50334	E16vsE21
novel_circ_007296	0.0320823	-17.1885	E16vsE21
novel_circ_007324	0.0255363	2.78755	E16vsE21
novel_circ_007339	0.0282588	-1.54767	E16vsE21
novel_circ_007353	0.0115947	-1.41588	E16vsE21
novel_circ_007363	0.0440741	2.03048	E16vsE21
novel_circ_007396	1.74933e-06	4.46518	E16vsE21
novel_circ_007398	0.0482055	2.3265	E16vsE21
novel_circ_007464	0.0400348	-17.2514	E16vsE21
novel_circ_007493	0.000104	3.84053	E16vsE21
novel_circ_007501	0.0400348	-17.3834	E16vsE21
novel_circ_007511	0.0296918	-3.91542	E16vsE21
novel_circ_007517	0.0255363	-17.1371	E16vsE21
novel_circ_007530	0.0477319	4.42218	E16vsE21
novel_circ_007532	0.00064	5.31072	E16vsE21
novel_circ_007536	0.0482055	1.17802	E16vsE21
novel_circ_007544	0.0126412	-3.80942	E16vsE21
novel_circ_007546	0.0131578	2.3311	E16vsE21
novel_circ_007703	0.0398787	-2.34085	E16vsE21
novel_circ_007707	0.00896748	2.58764	E16vsE21
novel_circ_007727	0.0267618	3.42177	E16vsE21
novel_circ_007734	0.0482055	1.41064	E16vsE21
novel_circ_007797	0.0370311	-17.0955	E16vsE21
novel_circ_007824	0.0283633	-17.0735	E16vsE21
novel_circ_007834	0.0418151	1.8881	E16vsE21
novel_circ_007881	0.0400348	-1.84739	E16vsE21
novel_circ_007931	0.0002048	-18.6488	E16vsE21
novel_circ_007943	0.0320679	2.05106	E16vsE21
novel_circ_007964	0.046132	-1.33293	E16vsE21
novel_circ_008051	0.0417819	-17.5172	E16vsE21
novel_circ_008115	0.00527372	-17.8158	E16vsE21
novel_circ_008132	0.0437212	-16.7427	E16vsE21
novel_circ_008142	5.6e-09	20.6243	E16vsE21
novel_circ_008150	0.0296918	-4.27561	E16vsE21
novel_circ_008154	0.0412551	3.12191	E16vsE21
novel_circ_008155	0.0378091	-3.5235	E16vsE21
novel_circ_008173	0.00212111	3.11556	E16vsE21
novel_circ_008177	0.0165201	2.33919	E16vsE21
novel_circ_008178	0.0359515	-2.16004	E16vsE21
novel_circ_008200	0.0248897	-18.9985	E16vsE21
novel_circ_008230	0.0242222	3.54621	E16vsE21
novel_circ_008240	0.0134453	-3.68785	E16vsE21
novel_circ_008245	0.0411333	2.51823	E16vsE21
novel_circ_008269	0.0126412	4.67454	E16vsE21
novel_circ_008278	0.0182895	-17.4011	E16vsE21
novel_circ_008303	0.0255633	-2.72117	E16vsE21
novel_circ_008355	0.0248897	17.421	E16vsE21
novel_circ_008397	0.0126412	2.30154	E16vsE21
novel_circ_008399	0.00140235	-18.164	E16vsE21
novel_circ_008414	0.0320679	17.5054	E16vsE21
novel_circ_008456	0.0163062	-4.99284	E16vsE21
novel_circ_008458	0.0440741	-4.19242	E16vsE21
novel_circ_008522	0.0411333	-16.9132	E16vsE21
novel_circ_008572	0.0416928	3.58761	E16vsE21
novel_circ_008576	0.0255363	3.71375	E16vsE21
novel_circ_008604	0.0320679	-2.19702	E16vsE21
novel_circ_008630	0.0181761	4.08373	E16vsE21
novel_circ_008758	0.0015648	-3.3034	E16vsE21
novel_circ_008766	0.0412401	1.15773	E16vsE21
novel_circ_008767	0.0283633	-17.0748	E16vsE21
novel_circ_008820	0.00422137	-3.84141	E16vsE21
novel_circ_008843	0.0396284	2.26842	E16vsE21
novel_circ_008845	0.0260533	-2.70507	E16vsE21
novel_circ_008846	0.0123514	-3.13944	E16vsE21
novel_circ_008873	0.032447	-1.53141	E16vsE21
novel_circ_008889	0.0412551	-16.7799	E16vsE21
novel_circ_008904	0.0470093	16.6517	E16vsE21
novel_circ_008984	0.0154103	5.24591	E16vsE21
novel_circ_009003	0.0115947	3.30262	E16vsE21
novel_circ_009070	0.0469427	-2.72344	E16vsE21
novel_circ_009080	0.0296918	-2.6715	E16vsE21
novel_circ_009104	0.0483377	-4.03099	E16vsE21
novel_circ_009228	0.00251692	-4.10876	E16vsE21
novel_circ_009257	0.0479309	-3.06282	E16vsE21
novel_circ_009291	0.0296918	2.12072	E16vsE21
novel_circ_009303	0.0482055	-16.6662	E16vsE21
novel_circ_009411	0.0221212	-2.85512	E16vsE21
novel_circ_009444	0.0236888	-2.61527	E16vsE21
novel_circ_009502	0.0326035	-1.40327	E16vsE21
novel_circ_009511	0.00858394	-3.70931	E16vsE21
novel_circ_009587	0.0396284	-16.8508	E16vsE21
novel_circ_009639	0.00212111	4.35079	E16vsE21
novel_circ_009649	0.0126412	-17.8243	E16vsE21
novel_circ_009686	0.0398787	17.3779	E16vsE21
novel_circ_009741	0.0488256	-16.6241	E16vsE21
novel_circ_009802	0.0283633	2.76388	E16vsE21
novel_circ_009804	0.0412401	-3.41546	E16vsE21
novel_circ_009851	0.035204	1.72378	E16vsE21
novel_circ_009909	0.0293555	-4.61071	E16vsE21
novel_circ_009914	0.0255363	-17.1624	E16vsE21
novel_circ_009927	0.0126412	-2.22175	E16vsE21
novel_circ_009936	0.00950975	-2.76237	E16vsE21
novel_circ_000005	0.0497462	2.38422	E19vsE21
novel_circ_000093	0.0497462	-2.45555	E19vsE21
novel_circ_000277	0.0497462	17.1889	E19vsE21
novel_circ_000303	0.0497462	-17.0952	E19vsE21
novel_circ_000343	0.0497462	2.25964	E19vsE21
novel_circ_000473	0.0497462	-3.57063	E19vsE21
novel_circ_000521	2.6314e-05	4.51456	E19vsE21
novel_circ_000538	0.0452018	1.58418	E19vsE21
novel_circ_000705	0.0438175	-2.23723	E19vsE21
novel_circ_000780	0.0497462	2.73532	E19vsE21
novel_circ_000953	0.0497462	-1.88772	E19vsE21
novel_circ_000961	0.0497462	3.58942	E19vsE21
novel_circ_001116	0.013195	4.13693	E19vsE21
novel_circ_001120	0.0497462	2.28638	E19vsE21
novel_circ_001132	0.0497462	-2.7912	E19vsE21
novel_circ_001174	0.0497462	17.013	E19vsE21
novel_circ_001297	0.0355465	-19.6495	E19vsE21
novel_circ_001308	0.0497462	-2.39226	E19vsE21
novel_circ_001353	0.0414565	17.5555	E19vsE21
novel_circ_001459	0.00042362	3.13608	E19vsE21
novel_circ_001494	0.0471286	-1.77324	E19vsE21
novel_circ_001575	0.0497462	-2.80407	E19vsE21
novel_circ_001696	0.0471286	-18.5584	E19vsE21
novel_circ_001756	0.0497462	2.15581	E19vsE21
novel_circ_001760	0.0438175	-17.4532	E19vsE21
novel_circ_001769	0.0192487	2.76985	E19vsE21
novel_circ_001843	0.0497462	-2.68671	E19vsE21
novel_circ_001954	0.0497462	-1.94906	E19vsE21
novel_circ_002028	0.0497462	3.41734	E19vsE21
novel_circ_002069	0.0438175	17.6133	E19vsE21
novel_circ_002089	0.0438175	-4.69545	E19vsE21
novel_circ_002143	0.0438175	17.8864	E19vsE21
novel_circ_002174	0.0438175	-19.0532	E19vsE21
novel_circ_002183	0.0497462	3.56951	E19vsE21
novel_circ_002319	0.0438175	-17.4847	E19vsE21
novel_circ_002430	0.0497462	17.4052	E19vsE21
novel_circ_002450	0.0192487	-1.69575	E19vsE21
novel_circ_002528	0.0497462	-2.7075	E19vsE21
novel_circ_002632	0.0497462	3.56432	E19vsE21
novel_circ_002888	0.013195	2.21813	E19vsE21
novel_circ_002927	0.0438175	-3.77529	E19vsE21
novel_circ_003062	0.0158768	3.25133	E19vsE21
novel_circ_003069	0.0497462	-17.3854	E19vsE21
novel_circ_003264	0.0497462	16.8788	E19vsE21
novel_circ_003370	0.0497462	-17.1392	E19vsE21
novel_circ_003461	0.0497462	-2.78369	E19vsE21
novel_circ_003561	0.0355465	4.22031	E19vsE21
novel_circ_003684	0.0497462	-2.19644	E19vsE21
novel_circ_003909	0.0497462	-17.1613	E19vsE21
novel_circ_004019	0.0497462	17.0227	E19vsE21
novel_circ_004034	0.0497462	4.02019	E19vsE21
novel_circ_004195	0.0438175	-2.26334	E19vsE21
novel_circ_004259	0.0497462	16.929	E19vsE21
novel_circ_004395	0.0497462	-2.36311	E19vsE21
novel_circ_004484	0.0497462	2.22431	E19vsE21
novel_circ_004519	0.0497462	17.6502	E19vsE21
novel_circ_004520	0.0497462	-1.99323	E19vsE21
novel_circ_004619	0.0497462	3.01709	E19vsE21
novel_circ_004664	0.0471286	-2.01565	E19vsE21
novel_circ_004669	0.0438175	17.6802	E19vsE21
novel_circ_004770	0.0497462	-3.49846	E19vsE21
novel_circ_004813	0.0497462	3.69364	E19vsE21
novel_circ_005029	0.0497462	-2.41388	E19vsE21
novel_circ_005109	0.0355465	5.82305	E19vsE21
novel_circ_005112	0.0414565	-5.16754	E19vsE21
novel_circ_005125	0.0497462	2.51926	E19vsE21
novel_circ_005188	0.0438175	-17.4847	E19vsE21
novel_circ_005196	0.0414565	-2.20536	E19vsE21
novel_circ_005595	0.0497462	-3.52581	E19vsE21
novel_circ_005650	0.0497462	-17.0468	E19vsE21
novel_circ_005657	0.0497462	1.6946	E19vsE21
novel_circ_005662	0.0497462	-2.74318	E19vsE21
novel_circ_005884	0.0497462	2.99351	E19vsE21
novel_circ_005901	0.0497462	-1.89869	E19vsE21
novel_circ_005997	0.0414565	2.84333	E19vsE21
novel_circ_006002	0.0497462	3.81835	E19vsE21
novel_circ_006268	0.0471286	-17.4613	E19vsE21
novel_circ_006282	0.0497462	-16.9406	E19vsE21
novel_circ_006307	0.0497462	2.28052	E19vsE21
novel_circ_006368	0.0497462	-2.32197	E19vsE21
novel_circ_006585	0.0497462	4.01805	E19vsE21
novel_circ_006953	0.0497462	-2.12336	E19vsE21
novel_circ_007233	0.0497462	-1.55542	E19vsE21
novel_circ_007270	0.0497462	1.84078	E19vsE21
novel_circ_007312	0.0497462	16.8788	E19vsE21
novel_circ_007396	0.0471286	2.16553	E19vsE21
novel_circ_007450	0.0494349	2.29665	E19vsE21
novel_circ_007552	0.0497462	-1.60624	E19vsE21
novel_circ_007635	0.0382751	-2.1286	E19vsE21
novel_circ_007683	0.0438175	-7.04405	E19vsE21
novel_circ_007834	0.0497462	2.11565	E19vsE21
novel_circ_008245	0.0439854	3.82104	E19vsE21
novel_circ_008260	0.0471286	17.2355	E19vsE21
novel_circ_008348	0.0439854	2.27776	E19vsE21
novel_circ_008355	0.0438175	17.421	E19vsE21
novel_circ_008368	0.0497462	-17.1493	E19vsE21
novel_circ_008399	0.0438175	-17.3878	E19vsE21
novel_circ_008566	0.0497462	-17.3155	E19vsE21
novel_circ_008576	0.0414565	18.0222	E19vsE21
novel_circ_008697	0.0497462	-17.0952	E19vsE21
novel_circ_008766	0.0497462	1.29894	E19vsE21
novel_circ_008846	0.0438175	-2.58045	E19vsE21
novel_circ_008847	0.0497462	-1.44904	E19vsE21
novel_circ_008926	0.0497462	-3.5656	E19vsE21
novel_circ_008984	0.0471286	3.4292	E19vsE21
novel_circ_009046	0.0438175	-3.23278	E19vsE21
novel_circ_009073	0.0497462	-3.19406	E19vsE21
novel_circ_009194	0.0439854	-2.33633	E19vsE21
novel_circ_009228	0.0452018	-3.53637	E19vsE21
novel_circ_009354	0.0497462	17.5132	E19vsE21
novel_circ_009474	0.0471286	-17.2442	E19vsE21
novel_circ_009639	0.0122826	4.01097	E19vsE21
novel_circ_009770	0.0497462	-3.33449	E19vsE21
novel_circ_009799	0.0471286	17.6998	E19vsE21
novel_circ_009936	0.0438175	-2.41613	E19vsE21
novel_circ_009943	0.0497462	-17.0498	E19vsE21
novel_circ_009946	0.0497462	-3.39335	E19vsE21
novel_circ_009961	0.0497462	-17.2294	E19vsE21
